# Supplementary material for: Validity of the Actigraph-GT9X accelerometer for measuring steps and energy expenditures in heart failure patients
Source: PLoS One. 2024 Dec 30;19(12):e0315575. doi: 10.1371/journal.pone.0315575 (PMC11684600; doi:10.1371/journal.pone.0315575)
Supplement: S1 File — (XLSX) [file pone.0315575.s005.xlsx]

## Sheet: 10sec
#1 sheet: Raw data is extracted in 10-sec epoch and used for estimating step counts and EE using refined crouter equation
id	visit	hr	min	sec	step_10	step_ankle_10	step_waist_10	METs	VO2mlkgmin	Crouter_EE_waist
1	3	13	58	53				0.685714	2.4	1
1	3	13	59	3				1.6	5.6	1
1	3	13	59	13				1	3.5	1
1	3	13	59	23	4		3	1.05714	3.7	2.34336
1	3	13	59	33	10		3	2.11429	7.4	2.3935
1	3	13	59	43	11		2	1.88571	6.6	2.37935
1	3	14	0	3	12		11	1.85714	6.5	2.44885
1	3	14	0	13	12		14	2.54286	8.9	2.51825
1	3	14	0	23	13		9	1.97143	6.9	2.49701
1	3	14	0	33	12		10	2.8	9.8	2.48857
1	3	14	0	43	13		12	2.14286	7.5	2.56343
1	3	14	0	53	13		12	2.4	8.4	2.55044
1	3	14	1	3	13		11	2.65714	9.3	2.57649
1	3	14	1	13	13		13	2.34286	8.2	2.66751
1	3	14	1	23	14		12	2.65714	9.3	2.6006
1	3	14	1	33	13		13	2.74286	9.6	2.63384
1	3	14	1	43	14		13	2.77143	9.7	2.70619
1	3	14	1	53	13		14	2.6	9.1	2.7431
1	3	14	2	3	14		14	2.6	9.1	2.73846
1	3	14	2	13	13		13	2.68571	9.4	2.77347
1	3	14	2	23	13		14	3.11429	10.9	2.79942
1	3	14	2	33	14		14	2.8	9.8	2.81606
1	3	14	2	43	14		13	3.14286	11	2.78288
1	3	14	2	53	14		13	2.77143	9.7	2.82562
1	3	14	3	3	13		12	2.68571	9.4	2.79468
1	3	14	3	13	13		12	2.88571	10.1	2.87145
1	3	14	3	23	15		13	2.82857	9.9	2.86659
1	3	14	3	33	13		13	2.91429	10.2	2.82562
1	3	14	3	43	14		14	3.8	13.3	2.98045
1	3	14	3	53	14		14	3.11429	10.9	3.0058
1	3	14	4	3	13		14	3.02857	10.6	3.0468
1	3	14	4	13	14		14	3.85714	13.5	3.01344
1	3	14	4	23	14		14	3.14286	11	2.95282
1	3	14	4	33	14		13	3.45714	12.1	2.86659
1	3	14	4	43	14		13	3.68571	12.9	2.99563
1	3	14	4	53	14		14	3.6	12.6	3.15711
1	3	14	5	3	14		14	3.77143	13.2	3.02879
1	3	14	5	13	13		15	4	14	3.14111
1	3	14	5	23	13		14	4.02857	14.1	3.10409
1	3	14	5	33	13		14	3.88571	13.6	3.16782
1	3	14	5	43	15		16	4.2	14.7	3.29086
1	3	14	5	53	14		15	4.25714	14.9	3.26864
1	3	14	6	3	15		15	3.97143	13.9	3.16246
1	3	14	6	13	15		14	4.97143	17.4	3.23012
1	3	14	6	23	15		16	4.62857	16.2	3.39273
1	3	14	6	33	15		15	4.6	16.1	3.42158
1	3	14	6	43	15		16	4.68571	16.4	3.38985
1	3	14	6	53	14		16	4.68571	16.4	3.38412
1	3	14	7	3	16		17	4.77143	16.7	3.33858
1	3	14	7	13	15		17	5.02857	17.6	3.31604
1	3	14	7	23	16		17	5.08571	17.8	3.23834
1	3	14	7	33	1		1	4.91429	17.2	2.34535
1	3	14	59	53	12		6	1.6	5.6	2.38541
2	3	14	35	47				0.628571	2.2	1
2	3	14	35	57	5		3	0.628571	2.2	2.41794
2	3	14	36	7	14		7	1.17143	4.1	2.53537
2	3	14	36	17	14		7	0.914286	3.2	2.49068
2	3	14	36	27	14		4	1.42857	5	2.47596
2	3	14	36	37	14		7	1.4	4.9	2.53537
2	3	14	36	47	14		7	1.74286	6.1	2.53322
2	3	14	36	57	14		7	1.85714	6.5	2.50125
2	3	14	37	7	14		6	1.94286	6.8	2.50973
2	3	14	37	17	14		8	2.05714	7.2	2.53322
2	3	14	37	27	15		7	2.14286	7.5	2.55693
2	3	14	37	37	14		7	2.2	7.7	2.58961
2	3	14	37	47	15		7	2.22857	7.8	2.62271
2	3	14	37	57	15		7	2.37143	8.3	2.65849
2	3	14	38	7	14		7	2.34286	8.2	2.75707
2	3	14	38	17	16		8	2.37143	8.3	2.65624
2	3	14	38	27	15		7	2.45714	8.6	2.61385
2	3	14	38	37	14		8	2.54286	8.9	2.55909
2	3	14	38	47	16		5	2.54286	8.9	2.54828
2	3	14	38	57	14		8	2.51429	8.8	2.63607
2	3	14	39	7	15		7	2.71429	9.5	2.71077
2	3	14	39	17	15		7	2.65714	9.3	2.66977
2	3	14	39	27	15		8	2.77143	9.7	2.69932
2	3	14	39	37	15		7	2.71429	9.5	2.64502
2	3	14	39	47	15		8	2.8	9.8	2.7431
2	3	14	39	57	16		8	2.82857	9.9	2.73151
2	3	14	40	7	15		8	2.8	9.8	2.77347
2	3	14	40	17	16		7	2.85714	10	2.83041
2	3	14	40	27	16		8	2.88571	10.1	2.71307
2	3	14	40	37	15		8	2.94286	10.3	2.70161
2	3	14	40	47	16		7	3.05714	10.7	2.73846
2	3	14	40	57	15		8	2.97143	10.4	2.75474
2	3	14	41	7	16		7	3.05714	10.7	2.73614
2	3	14	41	17	16		8	3.02857	10.6	2.69932
2	3	14	41	27	16		8	3.11429	10.9	2.69932
2	3	14	41	37	15		8	3.14286	11	2.69475
2	3	14	41	47	16		8	3.2	11.2	2.7039
2	3	14	41	57	17		8	3.2	11.2	2.82801
2	3	14	42	7	16		9	3.22857	11.3	2.86174
2	3	14	42	17	16		8	3.25714	11.4	2.70848
2	3	14	42	27	17		8	3.31429	11.6	2.68337
2	3	14	42	37	16		8	3.31429	11.6	2.84001
2	3	14	42	47	2		1	3.34286	11.7	2.33742
2	4	12	44	40				0.371429	1.3	1
2	4	12	44	50	10	5	0	0.685714	2.4	1
2	4	12	45	0	14	7	0	0.771429	2.7	1
2	4	12	45	10	14	7	0	1.17143	4.1	1
2	4	12	45	20	13	7	0	1.05714	3.7	1
2	4	12	45	30	15	7	0	1.22857	4.3	1
2	4	12	45	40	14	9	0	1.17143	4.1	1
2	4	12	45	50	15	7	0	1.42857	5	1
2	4	12	46	0	14	7	0	1.85714	6.5	1
2	4	12	46	10	14	10	0	1.62857	5.7	1
2	4	12	46	20	14	9	0	1.85714	6.5	2.31183
2	4	12	46	30	15	10	0	2.05714	7.2	2.33742
2	4	12	46	40	14	13	0	1.97143	6.9	2.3236
2	4	12	46	50	15	14	0	1.91429	6.7	2.3236
2	4	12	47	0	14	15	0	1.94286	6.8	2.34932
2	4	12	47	10	15	15	2	2.11429	7.4	2.36329
2	4	12	47	20	14	14	1	1.97143	6.9	2.36329
2	4	12	47	30	15	13	1	2.02857	7.1	2.38743
2	4	12	47	40	14	15	2	2.02857	7.1	2.43438
2	4	12	47	50	15	15	0	1.68571	5.9	2.39959
2	4	12	48	0	15	14	0	2.05714	7.2	2.38743
2	4	12	48	10	14	15	0	2.17143	7.6	2.43438
2	4	12	48	20	15	15	0	2.14286	7.5	2.42204
2	4	12	48	30	15	15	0	2	7	2.40773
2	4	12	48	40	15	15	3	1.88571	6.6	2.45716
2	4	12	48	50	16	16	2	1.85714	6.5	2.45716
2	4	12	49	0	15	14	2	1.65714	5.8	2.45508
2	4	12	49	10	15	16	5	1.77143	6.2	2.49701
2	4	12	49	20	15	14	6	1.57143	5.5	2.53322
2	4	12	49	30	15	16	5	1.65714	5.8	2.52038
2	4	12	49	40	16	15	4	2	7	2.52252
2	4	12	49	50	15	15	4	2.6	9.1	2.50761
2	4	12	50	0	16	16	3	2.57143	9	2.54397
2	4	12	50	10	14	15	14	2.65714	9.3	2.67883
2	4	12	50	20	16	15	10	2.4	8.4	2.6495
2	4	12	50	30	15	16	11	2.28571	8	2.68792
2	4	12	50	40	16	16	10	2.25714	7.9	2.8113
2	4	12	50	50	16	16	9	2.08571	7.3	2.80179
2	4	12	51	0	16	16	10	2.51429	8.8	2.84482
2	4	12	51	10	15	15	7	2.85714	10	2.64726
2	4	12	51	20	2	2	0	2.02857	7.1	2.31771
3	3	12	37	59	14	9	6	0.6	2.1	2.44264
3	3	12	38	9	14	9	5	0.914286	3.2	2.41999
3	3	12	38	19	14	10	6	1.2	4.2	2.46341
3	3	12	38	29	13	10	7	1.17143	4.1	2.51186
3	3	12	38	39	15	8	7	1.4	4.9	2.4949
3	3	12	38	49	15	10	7	1.54286	5.4	2.48857
3	3	12	38	59	14	11	8	1.65714	5.8	2.49279
3	3	12	39	9	14	9	6	1.82857	6.4	2.52679
3	3	12	39	19	14	9	8	1.94286	6.8	2.5526
3	3	12	39	29	15	12	7	1.97143	6.9	2.58523
3	3	12	39	39	15	11	8	2.2	7.7	2.5962
3	3	12	39	49	14	10	6	1.91429	6.7	2.61828
3	3	12	39	59	15	11	8	2.31429	8.1	2.64502
3	3	12	40	9	15	13	7	2.14286	7.5	2.6028
3	3	12	40	19	15	15	8	1.85714	6.5	2.67883
3	3	12	40	29	16	15	8	2.51429	8.8	2.62939
3	3	12	40	39	16	14	8	2.28571	8	2.6495
3	3	12	40	49	15	16	9	2.11429	7.4	2.73151
3	3	12	40	59	16	15	8	2.34286	8.2	2.68792
3	3	12	41	9	16	13	8	2.31429	8.1	2.63607
3	3	12	41	19	16	15	7	2.28571	8	2.62271
3	3	12	41	29	16	16	10	2.2	7.7	2.74078
3	3	12	41	39	15	15	12	2	7	2.78288
3	3	12	41	49	17	17	9	3.05714	10.7	2.78523
3	3	12	41	59	16	16	9	2.28571	8	2.87145
3	3	12	42	9	17	14	10	2.54286	8.9	2.89341
3	3	12	42	19	18	14	8	2.97143	10.4	2.92049
3	3	12	42	29	17	16	11	2.51429	8.8	2.92792
3	3	12	42	39	17	17	8	2.25714	7.9	2.95782
3	3	12	42	49	17	17	9	3.34286	11.7	2.96033
3	3	12	42	59	18	17	11	2.71429	9.5	2.99817
3	3	12	43	9	17	17	9	3.54286	12.4	3.01089
3	3	12	43	19	17	16	14	2.74286	9.6	2.89587
3	3	12	43	29	18	16	10	3.28571	11.5	2.82562
3	3	12	43	39	17	15	14	2.91429	10.2	3.12784
3	3	12	43	49	18	16	15	3.08571	10.8	3.19747
3	3	12	43	59	17	14	13	2.71429	9.5	3.16246
3	3	12	44	9	18	17	15	3.6	12.6	3.32729
3	3	12	44	19	18	18	17	3.2	11.2	3.29644
3	3	12	44	29	18	18	18	3.2	11.2	3.33858
3	3	12	44	39	19	19	18	3.62857	12.7	3.38412
3	3	12	44	49	19	18	19	3.42857	12	3.42158
3	3	12	44	59	18	19	16	3.28571	11.5	3.37839
3	3	12	45	9	19	19	17	3.68571	12.9	3.26035
3	3	12	45	19	19	19	18	3.54286	12.4	3.2192
3	3	12	45	29	19	20	18	3.77143	13.2	3.36697
3	3	12	45	39	20	19	19	3.65714	12.8	3.71763
3	3	12	45	49	20	20	20	3.8	13.3	3.74925
3	3	12	45	59	19	20	20	3.62857	12.7	3.73973
3	3	12	46	9	20	19	18	4	14	3.44192
3	3	12	46	19	20	20	18	4.14286	14.5	3.63976
3	3	12	46	29	20	20	20	4.05714	14.2	3.76834
3	3	12	46	39	20	21	18	3.82857	13.4	3.63052
3	3	12	46	49	20	20	19	4.48571	15.7	3.76834
3	3	12	46	59	3	2	1	4	14	2.40773
3	4	11	50	10	10	10	1	1.02857	3.6	2.31771
3	4	11	50	20	12	12	2	1.08571	3.8	2.33149
3	4	11	50	30	12	12	4	1.37143	4.8	2.37734
3	4	11	50	40	13	12	6	1.14286	4	2.40977
3	4	11	50	50	13	13	6	1.57143	5.5	2.43644
3	4	11	51	0	13	13	7	1.22857	4.3	2.45093
3	4	11	51	10	13	14	7	1.94286	6.8	2.48646
3	4	11	51	20	13	12	6	1.82857	6.4	2.45508
3	4	11	51	30	14	14	7	1.94286	6.8	2.49701
3	4	11	51	40	14	15	7	1.88571	6.6	2.43232
3	4	11	51	50	15	14	7	2.05714	7.2	2.46759
3	4	11	52	0	14	15	8	2.05714	7.2	2.4655
3	4	11	52	10	15	14	7	2.14286	7.5	2.38137
3	4	11	52	20	15	15	5	2.25714	7.9	2.38743
3	4	11	52	30	15	15	6	2.14286	7.5	2.41181
3	4	11	52	40	15	16	8	2.31429	8.1	2.50125
3	4	11	52	50	16	15	8	2.57143	9	2.56995
3	4	11	53	0	16	17	8	2.28571	8	2.62271
3	4	11	53	10	16	16	8	2.48571	8.7	2.5962
3	4	11	53	20	16	15	7	2.88571	10.1	2.61828
3	4	11	53	30	15	16	8	2.2	7.7	2.57649
3	4	11	53	40	16	15	8	2.77143	9.7	2.57213
3	4	11	53	50	16	16	8	2.62857	9.2	2.60501
3	4	11	54	0	16	16	8	2.62857	9.2	2.663
3	4	11	54	10	16	16	8	2.82857	9.9	2.5526
3	4	11	54	20	16	16	8	2.71429	9.5	2.51612
3	4	11	54	30	16	17	9	2.62857	9.2	2.56343
3	4	11	54	40	16	17	10	2.77143	9.7	2.5962
3	4	11	54	50	17	16	8	2.94286	10.3	2.67883
3	4	11	55	0	16	18	9	2.28571	8	2.75241
3	4	11	55	10	18	17	8	3.88571	13.6	2.80654
3	4	11	55	20	17	17	9	3.14286	11	2.84482
3	4	11	55	30	17	17	11	3.08571	10.8	2.80892
3	4	11	55	40	17	17	10	3.45714	12.1	2.8113
3	4	11	55	50	18	18	12	3.11429	10.9	2.8113
3	4	11	56	0	17	17	14	3.28571	11.5	2.94782
3	4	11	56	10	17	17	17	3.37143	11.8	2.87875
3	4	11	56	20	18	18	15	3.42857	12	2.89587
3	4	11	56	30	17	17	16	3.57143	12.5	2.98045
3	4	11	56	40	18	18	15	3.45714	12.1	3.2056
3	4	11	56	50	18	17	16	3.54286	12.4	3.21103
3	4	11	57	0	19	18	16	3.74286	13.1	3.33575
3	4	11	57	10	18	19	18	3.4	11.9	3.30762
3	4	11	57	20	20	18	17	3.62857	12.7	3.24658
3	4	11	57	30	18	18	18	4	14	3.4361
3	4	11	57	40	18	19	19	3.85714	13.5	3.53946
3	4	11	57	50	19	18	18	3.91429	13.7	3.4536
3	4	11	58	0	19	19	19	3.94286	13.8	3.46825
3	4	11	58	10	19	19	17	3.91429	13.7	3.39273
3	4	11	58	20	19	19	19	4.14286	14.5	3.30482
3	4	11	58	30	20	20	20	4.05714	14.2	3.23012
3	4	11	58	40	20	21	21	4.02857	14.1	3.20289
3	4	11	58	50	20	20	20	4.08571	14.3	3.22193
3	4	11	59	0	2	2	2	4.05714	14.2	2.37131
4	1	12	41	50	3	3	1	0.971429	3.4	1
4	1	12	42	0	16	10	3	0.771429	2.7	2.37935
4	1	12	42	10	17	11	2	0.771429	2.7	2.34336
4	1	12	42	20	17	11	3	2	7	2.34336
4	1	12	42	30	17	10	4	2.02857	7.1	2.36529
4	1	12	42	40	12	9	6	1.97143	6.9	2.53108
4	1	12	42	50	11	9	6	1.85714	6.5	2.5962
4	1	12	43	0	12	11	7	2.42857	8.5	2.58742
4	1	12	43	10	12	12	6	2.11429	7.4	2.57649
4	1	12	43	20	13	13	7	2.54286	8.9	2.63831
4	1	12	43	30	13	13	7	2.74286	9.6	2.69475
4	1	12	43	40	12	12	8	2.77143	9.7	2.70161
4	1	12	43	50	13	13	6	2.77143	9.7	2.62716
4	1	12	44	0	13	12	7	2.82857	9.9	2.55909
4	1	12	44	10	14	14	7	2.91429	10.2	2.51186
4	1	12	44	20	14	14	8	2.94286	10.3	2.66074
4	1	12	44	30	15	15	10	3.02857	10.6	2.67883
4	1	12	44	40	15	15	8	3.02857	10.6	2.66977
4	1	12	44	50	15	15	10	2.91429	10.2	2.62049
4	1	12	45	0	16	16	9	2.88571	10.1	2.67656
4	1	12	45	10	15	15	7	3.34286	11.7	2.7039
4	1	12	45	20	16	15	14	3.14286	11	2.84482
4	1	12	45	30	14	14	13	3.31429	11.6	2.86416
4	1	12	45	40	16	16	9	3.22857	11.3	2.69247
4	1	12	45	50	16	16	11	3.05714	10.7	2.75941
4	1	12	46	0	16	16	9	3.28571	11.5	2.60721
4	1	12	46	10	15	16	8	3.31429	11.6	2.71997
4	1	12	46	20	16	15	12	3.34286	11.7	2.86659
4	1	12	46	30	16	16	13	3.31429	11.6	2.88607
4	1	12	46	40	16	16	15	3.28571	11.5	2.96284
4	1	12	46	50	16	17	17	3.45714	12.1	2.85932
4	1	12	47	0	17	16	17	3.6	12.6	2.91802
4	1	12	47	10	17	17	16	3.51429	12.3	2.94283
4	1	12	47	20	17	17	17	3.45714	12.1	3.0365
4	1	12	47	30	16	17	17	3.57143	12.5	3.03907
4	1	12	47	40	17	17	17	3.6	12.6	2.97793
4	1	12	47	50	17	16	17	3.57143	12.5	3.11462
4	1	12	48	0	17	17	14	3.71429	13	2.85206
4	1	12	48	10	17	17	15	3.77143	13.2	2.85932
4	1	12	48	20	17	17	18	3.77143	13.2	3.0365
4	1	12	48	30	18	18	17	3.91429	13.7	2.99817
4	1	12	48	40	17	17	18	3.94286	13.8	3.11462
4	1	12	48	50	17	18	17	3.74286	13.1	3.25208
4	1	12	49	0	18	17	17	3.94286	13.8	3.22193
4	1	12	49	10	18	17	18	3.88571	13.6	3.18396
4	1	12	49	20	17	18	18	4.14286	14.5	3.2356
4	1	12	49	30	18	19	18	4.25714	14.9	3.2056
4	1	12	49	40	18	18	19	4.11429	14.4	3.14111
4	1	12	49	50	18	19	19	4.25714	14.9	3.11462
4	1	12	50	0	20	19	18	4.37143	15.3	2.90077
4	1	12	50	10	19	19	18	4.22857	14.8	2.88852
4	1	12	50	20	2	2	2	4.2	14.7	2.3553
4	2	14	24	36	8	6	4	0.828571	2.9	2.40162
4	2	14	24	46	9	8	3	1.02857	3.6	2.33544
4	2	14	24	56	12	9	5	1.2	4.2	2.4159
4	2	14	25	6	12	11	7	1.17143	4.1	2.50125
4	2	14	25	16	13	11	6	1.34286	4.7	2.49279
4	2	14	25	26	11	12	6	1.77143	6.2	2.57867
4	2	14	25	36	12	12	6	2.02857	7.1	2.57213
4	2	14	25	46	11	11	5	2.14286	7.5	2.57649
4	2	14	25	56	12	12	6	2.05714	7.2	2.61385
4	2	14	26	6	13	12	6	2.17143	7.6	2.61828
4	2	14	26	16	13	14	7	2.25714	7.9	2.5962
4	2	14	26	26	13	12	6	2.28571	8	2.55476
4	2	14	26	36	14	14	7	2.28571	8	2.60501
4	2	14	26	46	13	13	8	2.28571	8	2.67883
4	2	14	26	56	14	13	10	2.4	8.4	2.74543
4	2	14	27	6	14	15	8	2.48571	8.7	2.69932
4	2	14	27	16	14	13	7	2.65714	9.3	2.71077
4	2	14	27	26	14	15	8	2.65714	9.3	2.78288
4	2	14	27	36	15	14	13	2.68571	9.4	2.90815
4	2	14	27	46	15	15	13	2.6	9.1	3.0058
4	2	14	27	56	15	15	15	2.65714	9.3	3.08836
4	2	14	28	6	15	15	15	2.97143	10.4	3.00071
4	2	14	28	16	15	15	8	3.08571	10.8	2.75941
4	2	14	28	26	15	16	7	3.2	11.2	2.71307
4	2	14	28	36	16	16	14	3.05714	10.7	2.94782
4	2	14	28	46	16	15	14	3.11429	10.9	2.91555
4	2	14	28	56	16	16	15	3.22857	11.3	2.95282
4	2	14	29	6	16	16	16	3.25714	11.4	2.96786
4	2	14	29	16	16	17	17	3.31429	11.6	3.02623
4	2	14	29	26	16	16	15	3.34286	11.7	3.11462
4	2	14	29	36	16	16	16	3.42857	12	3.15711
4	2	14	29	46	17	16	16	3.48571	12.2	3.18126
4	2	14	29	56	16	16	17	3.57143	12.5	3.16782
4	2	14	30	6	17	18	17	3.62857	12.7	3.28251
4	2	14	30	16	17	16	17	3.62857	12.7	3.2192
4	2	14	30	26	18	18	17	3.65714	12.8	3.06232
4	2	14	30	36	17	17	17	3.71429	13	3.27973
4	2	14	30	46	17	17	17	3.8	13.3	3.32729
4	2	14	30	56	16	17	17	3.85714	13.5	3.47707
4	2	14	31	6	17	17	17	3.91429	13.7	3.41579
4	2	14	31	16	17	17	17	4.02857	14.1	3.38412
4	2	14	31	26	18	17	18	4.05714	14.2	3.4536
4	2	14	31	36	17	18	17	4.08571	14.3	3.38699
4	2	14	31	46	18	18	18	4.14286	14.5	3.41001
4	2	14	31	56	18	17	18	4.17143	14.6	3.61213
4	2	14	32	6	18	18	18	4.2	14.7	3.54546
4	2	14	32	16	18	18	18	4.2	14.7	3.48002
4	2	14	32	26	18	19	18	4.22857	14.8	3.38699
4	2	14	32	36	19	18	19	4.28571	15	3.42738
4	2	14	32	46	19	19	19	4.4	15.4	3.36697
4	2	14	32	56	17	17	16	4.48571	15.7	3.31323
4	2	14	33	6	19	18	19	4.57143	16	3.43319
4	2	14	33	16	2	2	2	4.48571	15.7	2.39959
4	3	16	19	51	9	6	1	1	3.5	2.36529
4	3	16	20	1	11	6	2	0.942857	3.3	2.34932
4	3	16	20	11	11	5	1	1.08571	3.8	2.31379
4	3	16	20	21	11	6	3	1.11429	3.9	2.34138
4	3	16	20	31	12	6	5	1.25714	4.4	2.3935
4	3	16	20	41	12	6	4	1.42857	5	2.40365
4	3	16	20	51	13	6	5	1.68571	5.9	2.51399
4	3	16	21	1	13	7	6	1.91429	6.7	2.47806
4	3	16	21	11	12	6	7	2.02857	7.1	2.48646
4	3	16	21	21	12	6	8	2.14286	7.5	2.55693
4	3	16	21	31	12	5	6	2.2	7.7	2.53537
4	3	16	21	41	12	7	6	2.31429	8.1	2.55693
4	3	16	21	51	11	6	6	2.4	8.4	2.56995
4	3	16	22	1	13	8	6	2.42857	8.5	2.54612
4	3	16	22	11	14	6	8	2.48571	8.7	2.56778
4	3	16	22	21	13	8	7	2.51429	8.8	2.57431
4	3	16	22	31	14	9	10	2.54286	8.9	2.63607
4	3	16	22	41	14	7	10	2.62857	9.2	2.63161
4	3	16	22	51	14	9	9	2.68571	9.4	2.6495
4	3	16	23	1	14	7	9	2.71429	9.5	2.6495
4	3	16	23	11	15	8	12	2.74286	9.6	2.60942
4	3	16	23	21	14	12	13	2.77143	9.7	2.71307
4	3	16	23	31	15	8	14	2.82857	9.9	2.76175
4	3	16	23	41	15	7	15	2.82857	9.9	2.75241
4	3	16	23	51	15	9	10	2.85714	10	2.75941
4	3	16	24	1	15	11	7	2.88571	10.1	2.64502
4	3	16	24	11	15	10	8	2.85714	10	2.68792
4	3	16	24	21	15	14	12	2.91429	10.2	2.65849
4	3	16	24	31	15	14	9	2.88571	10.1	2.73846
4	3	16	24	41	16	12	9	3.02857	10.6	2.72228
4	3	16	24	51	16	13	14	3.11429	10.9	2.80417
4	3	16	25	1	16	12	12	3.2	11.2	2.82084
4	3	16	25	11	16	13	11	3.17143	11.1	2.77347
4	3	16	25	21	16	15	12	3.25714	11.4	2.76409
4	3	16	25	31	16	15	11	3.28571	11.5	2.80417
4	3	16	25	41	16	16	12	3.37143	11.8	2.79705
4	3	16	25	51	17	15	11	3.34286	11.7	2.79468
4	3	16	26	1	16	13	12	3.37143	11.8	2.75241
4	3	16	26	11	17	16	11	3.42857	12	2.84723
4	3	16	26	21	17	15	13	3.48571	12.2	2.84001
4	3	16	26	31	17	16	10	3.51429	12.3	2.89097
4	3	16	26	41	17	14	15	3.54286	12.4	2.89097
4	3	16	26	51	18	12	12	3.62857	12.7	2.94533
4	3	16	27	1	17	12	11	3.71429	13	2.83281
4	3	16	27	11	17	10	10	3.71429	13	2.89097
4	3	16	27	21	18	14	14	3.77143	13.2	2.95532
4	3	16	27	31	17	11	15	3.85714	13.5	2.97037
4	3	16	27	41	18	10	11	3.94286	13.8	3.10409
4	3	16	27	51	18	9	11	3.94286	13.8	3.03393
4	3	16	28	1	18	16	12	4.02857	14.1	3.02623
4	3	16	28	11	18	11	10	4.08571	14.3	3.08836
4	3	16	28	21	19	11	10	4.11429	14.4	2.91308
4	3	16	28	31	18	12	9	4.14286	14.5	2.78052
4	3	16	28	41	19	12	11	4.22857	14.8	3.02111
4	3	16	28	51	19	12	10	4.37143	15.3	2.98045
4	3	16	29	1	1	2	1	4.42857	15.5	2.34733
6	1	13	37	24				0.657143	2.3	1
6	1	13	37	34	11	11	2	1.02857	3.6	2.44471
6	1	13	37	44	10	10	3	1.11429	3.9	2.36529
6	1	13	37	54	11	10	2	1	3.5	2.37533
6	1	13	38	4	11	11	2	1.11429	3.9	2.37734
6	1	13	38	14	10	11	4	1.08571	3.8	2.47806
6	1	13	38	24	12	11	4	1.31429	4.6	2.42615
6	1	13	38	34	11	11	0	1.8	6.3	2.37935
6	1	13	38	44	11	12	1	1.34286	4.7	2.43851
6	1	13	38	54	12	11	5	1.57143	5.5	2.49279
6	1	13	39	4	12	12	2	2.02857	7.1	2.46968
6	1	13	39	14	12	12	3	1.88571	6.6	2.48016
6	1	13	39	24	12	13	3	1.82857	6.4	2.46968
6	1	13	39	34	14	13	1	1.94286	6.8	2.37131
6	1	13	39	44	13	13	0	2.08571	7.3	2.36529
6	1	13	39	54	14	14	0	2.05714	7.2	2.40569
6	1	13	40	4	14	14	2	2.14286	7.5	2.51399
6	1	13	40	14	13	13	1	2.02857	7.1	2.51186
6	1	13	40	24	14	14	1	2.11429	7.4	2.46341
6	1	13	40	34	13	13	4	2.14286	7.5	2.55476
6	1	13	40	44	13	14	2	2	7	2.55693
6	1	13	40	54	14	14	1	2.45714	8.6	2.51399
6	1	13	41	4	14	14	3	2.57143	9	2.54828
6	1	13	41	14	14	14	1	2.42857	8.5	2.51612
6	1	13	41	24	15	15	5	2.48571	8.7	2.58523
6	1	13	41	34	15	15	5	2.28571	8	2.48646
6	1	13	41	44	15	15	5	2.34286	8.2	2.48436
6	1	13	41	54	16	15	6	2.8	9.8	2.57431
6	1	13	42	4	15	16	8	2.71429	9.5	2.65624
6	1	13	42	14	15	15	6	2.6	9.1	2.69932
6	1	13	42	24	16	16	8	2.68571	9.4	2.63831
6	1	13	42	34	15	15	8	2.88571	10.1	2.7039
6	1	13	42	44	14	16	8	3	10.5	2.663
6	1	13	42	54	16	16	7	2.82857	9.9	2.69932
6	1	13	43	4	16	16	9	3.08571	10.8	2.70619
6	1	13	43	14	16	16	6	2.74286	9.6	2.66751
6	1	13	43	24	17	16	6	2.08571	7.3	2.67883
6	1	13	43	34	20	20	9	3.31429	11.6	2.78995
6	1	13	43	44	19	20	10	3.88571	13.6	2.82084
6	1	13	43	54	19	19	9	3.08571	10.8	2.80417
6	1	13	44	4	19	18	8	3.25714	11.4	2.75707
6	1	13	44	14	17	18	9	3.17143	11.1	2.71997
6	1	13	44	24	18	18	9	3.54286	12.4	2.77817
6	1	13	44	34	18	17	9	3.54286	12.4	2.65624
6	1	13	44	44	18	18	9	3.37143	11.8	2.63161
6	1	13	44	54	18	18	9	3.11429	10.9	2.72689
6	1	13	45	4	18	18	9	3.6	12.6	2.71077
6	1	13	45	14	18	18	9	4.05714	14.2	2.70161
6	1	13	45	24	19	19	10	3.85714	13.5	2.71537
6	1	13	45	34	19	19	9	3.8	13.3	2.65849
6	1	13	45	44	17	19	10	3.57143	12.5	2.7039
6	1	13	45	54	17	19	9	4	14	2.65624
6	1	13	46	4	18	20	10	4	14	2.78759
6	1	13	46	14	20	19	9	3.82857	13.4	2.75008
6	1	13	46	24	19	19	10	4.08571	14.3	2.74543
6	1	13	46	34	20	20	10	4.02857	14.1	2.77347
6	1	13	46	44	19	19	10	3.97143	13.9	2.76175
6	1	13	46	54	20	20	10	4.37143	15.3	2.75707
6	1	13	47	4	20	21	10	3.74286	13.1	2.74078
6	1	13	47	14	21	20	10	4.42857	15.5	2.77112
6	1	13	47	24	20	20	10	4.31429	15.1	2.72689
6	1	13	47	34	21	21	11	4.05714	14.2	2.74543
6	1	13	47	44	2	2	1	4.25714	14.9	2.33742
6	2	17	58	27	10	11	0	0.914286	3.2	1
6	2	17	58	37	10	9	0	1.08571	3.8	1
6	2	17	58	47	10	10	1	1.05714	3.7	2.32951
6	2	17	58	57	10	11	1	1.17143	4.1	2.3394
6	2	17	59	7	10	10	5	1.17143	4.1	2.3533
6	2	17	59	17	11	10	5	1.4	4.9	2.40162
6	2	17	59	27	11	12	7	1.45714	5.1	2.42615
6	2	17	59	37	11	10	5	1.31429	4.6	2.41181
6	2	17	59	47	11	12	6	1.57143	5.5	2.44471
6	2	17	59	57	12	11	6	1.51429	5.3	2.4655
6	2	18	0	7	11	12	5	1.65714	5.8	2.44057
6	2	18	0	17	12	12	6	1.8	6.3	2.48857
6	2	18	0	27	13	13	7	1.62857	5.7	2.50761
6	2	18	0	37	13	12	6	2.28571	8	2.4949
6	2	18	0	47	13	13	6	2	7	2.55693
6	2	18	0	57	13	13	7	1.77143	6.2	2.55476
6	2	18	1	7	12	12	6	2.05714	7.2	2.57649
6	2	18	1	17	13	14	7	2.31429	8.1	2.58304
6	2	18	1	27	13	13	6	2.22857	7.8	2.57649
6	2	18	1	37	14	13	7	1.74286	6.1	2.61828
6	2	18	1	47	14	14	7	1.88571	6.6	2.61828
6	2	18	1	57	12	12	6	3.22857	11.3	2.62716
6	2	18	2	7	14	13	7	2.68571	9.4	2.70161
6	2	18	2	17	14	14	7	2.37143	8.3	2.67203
6	2	18	2	27	14	15	7	2.71429	9.5	2.63831
6	2	18	2	37	15	15	7	2.34286	8.2	2.59181
6	2	18	2	47	16	15	8	2.85714	10	2.60942
6	2	18	2	57	16	16	8	2.85714	10	2.67203
6	2	18	3	7	15	15	8	2.85714	10	2.67656
6	2	18	3	17	15	15	8	2.54286	8.9	2.7431
6	2	18	3	27	16	16	9	3.11429	10.9	2.74078
6	2	18	3	37	15	15	10	2.82857	9.9	2.76877
6	2	18	3	47	15	15	15	2.54286	8.9	2.79232
6	2	18	3	57	16	16	14	3.51429	12.3	2.83761
6	2	18	4	7	16	16	15	3.05714	10.7	2.83041
6	2	18	4	17	17	16	14	3.17143	11.1	2.84482
6	2	18	4	27	16	16	9	3.28571	11.5	2.7292
6	2	18	4	37	16	16	8	3.11429	10.9	2.71537
6	2	18	4	47	17	17	10	3.6	12.6	2.81606
6	2	18	4	57	15	15	9	3.34286	11.7	2.83521
6	2	18	5	7	17	17	15	3.57143	12.5	2.85448
6	2	18	5	17	17	17	14	3.37143	11.8	2.87875
6	2	18	5	27	17	17	15	3	10.5	2.90323
6	2	18	5	37	17	17	17	3.54286	12.4	3.07011
6	2	18	5	47	17	17	17	4.08571	14.3	3.08836
6	2	18	5	57	17	17	18	3.85714	13.5	3.04164
6	2	18	6	7	18	18	17	3.62857	12.7	3.10672
6	2	18	6	17	17	17	18	3.91429	13.7	3.07531
6	2	18	6	27	19	19	11	4	14	2.77817
6	2	18	6	37	19	19	17	3.77143	13.2	2.92049
6	2	18	6	47	18	18	17	4.05714	14.2	2.99056
6	2	18	6	57	19	19	17	3.91429	13.7	3.00325
6	2	18	7	7	18	18	15	4.02857	14.1	3.18126
6	2	18	7	17	18	17	17	4.45714	15.6	3.19206
6	2	18	7	27	18	19	16	4.25714	14.9	3.07792
6	2	18	7	37	18	18	15	4.65714	16.3	3.29923
6	2	18	7	47	18	18	18	4.22857	14.8	3.45067
6	2	18	7	57	18	18	17	4.4	15.4	3.27973
6	2	18	8	7	19	18	17	4.48571	15.7	3.32729
6	2	18	8	17	18	19	13	4.42857	15.5	3.28529
6	2	18	8	27	19	19	10	4.6	16.1	3.20289
6	2	18	8	37	19	19	10	4.57143	16	3.16246
6	2	18	8	47	19	19	12	4.62857	16.2	3.32447
6	2	18	8	57	20	20	11	4.71429	16.5	3.25208
6	2	18	9	7	20	20	10	4.88571	17.1	3.17588
6	2	18	9	17	20	20	10	4.91429	17.2	3.21648
6	2	18	9	27	1	2	1	4.74286	16.6	2.3693
6	3	16	42	29	10	9	2	0.971429	3.4	2.34535
6	3	16	42	39	11	9	1	1.4	4.9	2.32754
6	3	16	42	49	10	10	3	1.62857	5.7	2.36129
6	3	16	42	59	11	12	4	1.37143	4.8	2.35929
6	3	16	43	9	11	10	5	1.2	4.2	2.40977
6	3	16	43	19	11	11	5	1.42857	5	2.43644
6	3	16	43	29	11	11	6	1.51429	5.3	2.4282
6	3	16	43	39	11	10	5	1.42857	5	2.43026
6	3	16	43	49	11	9	6	1.57143	5.5	2.40773
6	3	16	43	59	11	12	5	1.57143	5.5	2.44057
6	3	16	44	9	12	11	6	1.65714	5.8	2.48646
6	3	16	44	19	11	12	6	1.45714	5.1	2.45508
6	3	16	44	29	12	12	6	2.42857	8.5	2.50125
6	3	16	44	39	12	12	6	1.77143	6.2	2.453
6	3	16	44	49	13	12	6	2.42857	8.5	2.49701
6	3	16	44	59	12	13	6	2.2	7.7	2.49701
6	3	16	45	9	13	12	6	2.28571	8	2.45716
6	3	16	45	19	13	14	5	1.97143	6.9	2.40162
6	3	16	45	29	13	13	9	2.42857	8.5	2.51612
6	3	16	45	39	13	13	6	2.08571	7.3	2.5656
6	3	16	45	49	13	13	7	2.77143	9.7	2.57213
6	3	16	45	59	14	13	7	2.17143	7.6	2.55693
6	3	16	46	9	13	14	6	3.05714	10.7	2.59181
6	3	16	46	19	13	13	7	2.74286	9.6	2.60501
6	3	16	46	29	14	14	10	2.8	9.8	2.66751
6	3	16	46	39	14	14	11	2.68571	9.4	2.66751
6	3	16	46	49	14	14	11	2.85714	10	2.69247
6	3	16	46	59	14	14	11	2.65714	9.3	2.68337
6	3	16	47	9	15	14	13	2.97143	10.4	2.71307
6	3	16	47	19	14	15	15	2.97143	10.4	2.71767
6	3	16	47	29	15	14	14	3.4	11.9	2.76175
6	3	16	47	39	14	14	15	2.8	9.8	2.77582
6	3	16	47	49	15	15	14	2.77143	9.7	2.71537
6	3	16	47	59	12	14	14	3.2	11.2	2.76643
6	3	16	48	9	15	15	15	3.4	11.9	2.8569
6	3	16	48	19	15	15	15	3.28571	11.5	2.88607
6	3	16	48	29	15	15	15	3.31429	11.6	2.96284
6	3	16	48	39	16	15	16	3.4	11.9	2.88607
6	3	16	48	49	16	16	15	3.45714	12.1	2.89097
6	3	16	48	59	15	16	16	3.48571	12.2	2.94533
6	3	16	49	9	16	16	16	3.68571	12.9	2.94283
6	3	16	49	19	16	16	16	3.51429	12.3	3.01855
6	3	16	49	29	16	16	16	3.74286	13.1	3.07792
6	3	16	49	39	16	16	16	3.82857	13.4	3.06491
6	3	16	49	49	16	16	16	3.8	13.3	3.14111
6	3	16	49	59	17	17	17	3.94286	13.8	3.09622
6	3	16	50	9	16	16	16	3.8	13.3	3.10146
6	3	16	50	19	17	17	17	4.02857	14.1	3.20017
6	3	16	50	29	18	17	17	4.17143	14.6	3.09359
6	3	16	50	39	18	19	18	4.17143	14.6	3.06232
6	3	16	50	49	18	18	19	3.97143	13.9	3.12784
6	3	16	50	59	16	16	16	4.54286	15.9	3.11726
6	3	16	51	9	18	18	17	4.34286	15.2	3.27418
6	3	16	51	19	18	17	18	4.28571	15	3.29644
6	3	16	51	29	17	18	18	4.65714	16.3	3.50961
6	3	16	51	39	18	18	18	4.4	15.4	3.55147
6	3	16	51	49	18	18	18	4.4	15.4	3.58774
6	3	16	51	59	19	18	18	4.68571	16.4	3.61519
6	3	16	52	9	18	19	19	4.57143	16	3.47119
6	3	16	52	19	18	18	18	4.42857	15.5	3.51854
6	3	16	52	29	19	19	19	5.02857	17.6	3.27973
6	3	16	52	39	19	19	18	4.62857	16.2	3.2192
6	3	16	52	49	19	18	17	4.65714	16.3	3.34424
6	3	16	52	59	19	19	19	4.8	16.8	3.46238
6	3	16	53	9	18	19	18	4.74286	16.6	3.39848
6	3	16	53	19	19	19	15	4.74286	16.6	3.35843
6	3	16	53	29	2	2	1	4.77143	16.7	2.35729
7	1	10	45	56	4	2	0	0.8	2.8	1
7	1	10	46	6	10	9	4	0.942857	3.3	2.53108
7	1	10	46	16	11	12	5	1.31429	4.6	2.5656
7	1	10	46	26	12	10	6	1.54286	5.4	2.67883
7	1	10	46	36	11	12	6	1.28571	4.5	2.63384
7	1	10	46	46	12	12	6	2.25714	7.9	2.63161
7	1	10	46	56	11	12	5	1.8	6.3	2.64054
7	1	10	47	6	12	11	6	2.02857	7.1	2.69704
7	1	10	47	16	13	12	7	1.82857	6.4	2.96284
7	1	10	47	26	13	13	6	2.42857	8.5	3.09098
7	1	10	47	36	13	14	7	2.28571	8	3.02367
7	1	10	47	46	12	12	7	2.31429	8.1	2.71307
7	1	10	47	56	11	11	5	2.45714	8.6	2.70161
7	1	10	48	6	12	12	6	2.54286	8.9	2.75241
7	1	10	48	16	12	13	6	2.6	9.1	2.61163
7	1	10	48	26	13	12	6	2.68571	9.4	2.53108
7	1	10	48	36	12	13	7	2.71429	9.5	2.56343
7	1	10	48	46	13	12	8	2.74286	9.6	2.65175
7	1	10	48	56	13	13	8	2.48571	8.7	2.68792
7	1	10	49	6	12	13	6	2.94286	10.3	2.67883
7	1	10	49	16	13	12	6	3	10.5	2.73614
7	1	10	49	26	13	14	6	2.85714	10	2.71307
7	1	10	49	36	13	12	7	2.88571	10.1	2.80654
7	1	10	49	46	13	13	7	2.77143	9.7	2.71537
7	1	10	49	56	13	13	8	3	10.5	2.8113
7	1	10	50	6	13	13	7	2.94286	10.3	2.83521
7	1	10	50	16	13	14	6	3.05714	10.7	2.63831
7	1	10	50	26	14	13	7	2.8	9.8	2.73383
7	1	10	50	36	13	14	7	2.88571	10.1	2.76409
7	1	10	50	46	14	14	7	3.02857	10.6	2.75474
7	1	10	50	56	13	13	8	3.08571	10.8	2.74775
7	1	10	51	6	15	14	8	3.28571	11.5	2.76643
7	1	10	51	16	14	14	7	3.22857	11.3	2.77347
7	1	10	51	26	15	15	7	3.34286	11.7	2.75707
7	1	10	51	36	15	15	8	3.31429	11.6	2.74078
7	1	10	51	46	15	15	7	3.37143	11.8	2.77817
7	1	10	51	56	15	15	9	3.25714	11.4	2.7292
7	1	10	52	6	14	14	7	3.51429	12.3	2.80179
7	1	10	52	16	15	16	8	3.37143	11.8	2.71307
7	1	10	52	26	16	15	8	3.34286	11.7	2.69019
7	1	10	52	36	15	15	8	3.6	12.6	2.70619
7	1	10	52	46	16	15	12	3.65714	12.8	2.78288
7	1	10	52	56	16	15	10	3.8	13.3	2.83761
7	1	10	53	6	16	16	8	3.77143	13.2	2.81368
7	1	10	53	16	15	16	10	3.94286	13.8	2.76877
7	1	10	53	26	16	16	12	3.88571	13.6	2.84001
7	1	10	53	36	16	15	10	4.02857	14.1	2.89097
7	1	10	53	46	15	16	9	3.97143	13.9	2.78052
7	1	10	53	56	16	16	10	4.14286	14.5	2.84001
7	1	10	54	6	16	15	10	4.25714	14.9	2.87145
7	1	10	54	16	16	16	8	4	14	2.80179
7	1	10	54	26	16	17	9	4	14	2.87631
7	1	10	54	36	17	16	8	4.05714	14.2	2.91802
7	1	10	54	46	16	17	10	4.22857	14.8	2.88607
7	1	10	54	56	16	16	13	4.31429	15.1	3.02367
7	1	10	55	6	17	16	8	4.51429	15.8	3.11462
7	1	10	55	16	16	17	12	4.48571	15.7	3.04938
7	1	10	55	26	16	16	12	4.65714	16.3	3.13049
7	1	10	55	36	17	17	9	4.54286	15.9	3.0468
7	1	10	55	46	16	16	8	4.85714	17	3.04422
7	1	10	55	56	1	2	1	4.62857	16.2	2.34535
7	2	13	49	17	9	10	3	1.17143	4.1	2.64278
7	2	13	49	27	11	10	6	1.28571	4.5	2.73614
7	2	13	49	37	11	12	5	1.4	4.9	2.76409
7	2	13	49	47	11	10	6	1.57143	5.5	2.69019
7	2	13	49	57	10	10	5	1.57143	5.5	2.76175
7	2	13	50	7	11	12	5	1.51429	5.3	2.76643
7	2	13	50	17	11	10	6	1.77143	6.2	2.79705
7	2	13	50	27	11	12	6	1.74286	6.1	2.78995
7	2	13	50	37	11	11	5	2.17143	7.6	2.77112
7	2	13	50	47	12	11	6	2.08571	7.3	2.82801
7	2	13	50	57	10	11	6	2.08571	7.3	2.7292
7	2	13	51	7	11	11	5	2.11429	7.4	2.84482
7	2	13	51	17	12	12	6	2.17143	7.6	2.88119
7	2	13	51	27	13	13	7	2.22857	7.8	2.94034
7	2	13	51	37	12	12	6	2.22857	7.8	3.00834
7	2	13	51	47	13	13	6	2.34286	8.2	3.01089
7	2	13	51	57	14	13	7	2.37143	8.3	2.99817
7	2	13	52	7	13	14	8	2.34286	8.2	3.08313
7	2	13	52	17	13	13	6	2.42857	8.5	3.04938
7	2	13	52	27	14	14	7	2.42857	8.5	3.09098
7	2	13	52	37	14	14	8	2.51429	8.8	3.03907
7	2	13	52	47	14	14	7	2.74286	9.6	3.02879
7	2	13	52	57	14	14	8	2.54286	8.9	3.04938
7	2	13	53	7	14	14	7	2.85714	10	3.06751
7	2	13	53	17	15	15	11	2.85714	10	3.08575
7	2	13	53	27	14	14	10	2.85714	10	3.04164
7	2	13	53	37	14	14	8	2.94286	10.3	3.08313
7	2	13	53	47	15	14	11	2.94286	10.3	3.09359
7	2	13	53	57	14	15	10	3.08571	10.8	3.07531
7	2	13	54	7	15	15	10	3.08571	10.8	3.14377
7	2	13	54	17	15	15	12	3.08571	10.8	3.16246
7	2	13	54	27	15	15	13	3.08571	10.8	3.12519
7	2	13	54	37	15	14	9	3.02857	10.6	3.10146
7	2	13	54	47	14	15	9	3.22857	11.3	3.17588
7	2	13	54	57	15	15	9	3	10.5	3.15177
7	2	13	55	7	15	16	11	3.37143	11.8	3.27418
7	2	13	55	17	16	15	15	3.31429	11.6	3.29644
7	2	13	55	27	15	15	14	3.48571	12.2	3.32166
7	2	13	55	37	15	15	12	3.4	11.9	3.32166
7	2	13	55	47	16	16	16	3.45714	12.1	3.4361
7	2	13	55	57	15	14	14	3.48571	12.2	3.23012
7	2	13	56	7	15	16	12	3.6	12.6	3.35558
7	2	13	56	17	16	16	12	3.65714	12.8	3.38699
7	2	13	56	27	16	16	14	3.57143	12.5	3.45652
7	2	13	56	37	16	16	16	3.77143	13.2	3.35274
7	2	13	56	47	16	16	14	3.82857	13.4	3.46238
7	2	13	56	57	16	16	12	3.8	13.3	3.37553
7	2	13	57	7	16	16	16	3.85714	13.5	3.53646
7	2	13	57	17	16	16	16	4	14	3.55447
7	2	13	57	27	17	16	16	4	14	3.44192
7	2	13	57	37	16	16	14	3.97143	13.9	3.56352
7	2	13	57	47	16	16	15	4.08571	14.3	3.43319
7	2	13	57	57	15	16	14	4.28571	15	3.54846
7	2	13	58	7	1	2	1	4.05714	14.2	2.37734
7	4	12	49	45	8	8	5	0.371429	1.3	2.58742
7	4	12	49	55	11	11	7	1.22857	4.3	2.6743
7	4	12	50	5	12	12	7	1.17143	4.1	2.7292
7	4	12	50	15	13	13	7	1.54286	5.4	2.82562
7	4	12	50	25	12	12	6	1.08571	3.8	2.70161
7	4	12	50	35	12	12	6	1.68571	5.9	2.71767
7	4	12	50	45	12	12	7	1.68571	5.9	2.74543
7	4	12	50	55	12	12	7	2.25714	7.9	2.7039
7	4	12	51	5	12	12	9	2.11429	7.4	2.82323
7	4	12	51	15	13	12	12	1.57143	5.5	2.87875
7	4	12	51	25	12	13	7	2.77143	9.7	2.83521
7	4	12	51	35	12	13	9	2.37143	8.3	2.89097
7	4	12	51	45	13	12	10	2.17143	7.6	2.93288
7	4	12	51	55	12	12	12	2.31429	8.1	2.96786
7	4	12	52	5	13	13	12	2.4	8.4	2.96786
7	4	12	52	15	13	13	13	2.37143	8.3	2.94533
7	4	12	52	25	12	12	13	2.45714	8.6	3.04164
7	4	12	52	35	13	14	13	2.42857	8.5	2.97541
7	4	12	52	45	13	12	13	2.6	9.1	3.1491
7	4	12	52	55	13	14	13	2.54286	8.9	3.1199
7	4	12	53	5	13	12	13	2.71429	9.5	3.2192
7	4	12	53	15	13	14	13	2.8	9.8	3.11726
7	4	12	53	25	13	12	13	2.85714	10	3.28251
7	4	12	53	35	13	14	13	2.82857	9.9	3.21648
7	4	12	53	45	13	13	13	2.71429	9.5	3.30762
7	4	12	53	55	13	13	13	2.91429	10.2	3.29644
7	4	12	54	5	14	13	13	2.88571	10.1	3.35843
7	4	12	54	15	13	13	14	2.97143	10.4	3.36127
7	4	12	54	25	13	14	13	3	10.5	3.34424
7	4	12	54	35	14	13	14	3.11429	10.9	3.43319
7	4	12	54	45	13	13	13	3.28571	11.5	3.51854
7	4	12	54	55	14	14	12	3	10.5	3.36127
7	4	12	55	5	13	14	13	3.25714	11.4	3.41001
7	4	12	55	15	14	13	14	3.31429	11.6	3.50664
7	4	12	55	25	13	14	13	3.11429	10.9	3.54846
7	4	12	55	35	14	13	14	3.4	11.9	3.54546
7	4	12	55	45	14	14	13	2.94286	10.3	3.47707
7	4	12	55	55	14	14	14	3.22857	11.3	3.51556
7	4	12	56	5	13	14	15	3.28571	11.5	3.67693
7	4	12	56	15	15	15	14	3.42857	12	3.62131
7	4	12	56	25	14	14	14	3.6	12.6	3.55147
7	4	12	56	35	15	15	13	3.42857	12	3.59686
7	4	12	56	45	14	14	10	3.65714	12.8	3.60907
7	4	12	56	55	15	15	15	3.91429	13.7	3.7082
7	4	12	57	5	15	15	12	3.57143	12.5	3.69253
7	4	12	57	15	15	15	13	4.05714	14.2	3.67071
7	4	12	57	25	15	15	13	3.91429	13.7	3.7556
7	4	12	57	35	16	16	14	4.02857	14.1	3.69253
7	4	12	57	45	15	15	14	3.94286	13.8	3.84897
7	4	12	57	55	15	15	16	4.08571	14.3	4.16434
7	4	12	58	5	16	16	16	4.2	14.7	4.24983
7	4	12	58	15	16	16	16	4.2	14.7	4.05301
7	4	12	58	25	16	16	16	4.25714	14.9	3.94132
7	4	12	58	35	17	16	15	4.28571	15	3.81328
7	4	12	58	45	16	17	14	4.4	15.4	3.82946
7	4	12	58	55	1	1	2	4.6	16.1	2.42615
7	5	11	40	29	12	12	6	0.942857	3.3	2.5656
7	5	11	40	39	13	13	7	0.942857	3.3	2.65624
7	5	11	40	49	11	11	5	1.2	4.2	2.57867
7	5	11	40	59	12	12	5	1.4	4.9	2.51186
7	5	11	41	9	11	12	6	1.6	5.6	2.58961
7	5	11	41	19	12	12	6	1.71429	6	2.70619
7	5	11	41	29	12	11	7	1.8	6.3	2.73846
7	5	11	41	39	12	12	6	1.88571	6.6	2.70161
7	5	11	41	49	12	13	8	2.02857	7.1	2.77582
7	5	11	41	59	13	12	13	2.2	7.7	2.84723
7	5	11	42	9	12	12	12	2.25714	7.9	2.83041
7	5	11	42	19	12	12	12	2.37143	8.3	2.82323
7	5	11	42	29	13	13	11	2.48571	8.7	2.79468
7	5	11	42	39	12	13	8	2.6	9.1	2.8113
7	5	11	42	49	13	12	9	2.62857	9.2	2.90323
7	5	11	42	59	13	13	11	2.62857	9.2	2.93537
7	5	11	43	9	13	13	9	2.48571	8.7	2.87388
7	5	11	43	19	13	13	12	2.68571	9.4	2.97541
7	5	11	43	29	12	13	10	2.65714	9.3	2.92544
7	5	11	43	39	13	12	11	2.88571	10.1	2.95782
7	5	11	43	49	13	14	13	2.85714	10	3.06232
7	5	11	43	59	14	13	14	2.94286	10.3	3.21375
7	5	11	44	9	13	13	13	2.94286	10.3	3.07271
7	5	11	44	19	13	14	14	2.91429	10.2	3.15444
7	5	11	44	29	14	13	12	2.94286	10.3	3.12255
7	5	11	44	39	13	13	13	2.97143	10.4	3.17857
7	5	11	44	49	14	14	14	3.02857	10.6	3.07531
7	5	11	44	59	14	14	14	3	10.5	3.22193
7	5	11	45	9	14	14	14	3.14286	11	3.23286
7	5	11	45	19	15	15	15	3.2	11.2	3.25483
7	5	11	45	29	14	14	14	3.28571	11.5	3.25483
7	5	11	45	39	14	15	14	3.28571	11.5	3.34991
7	5	11	45	49	14	14	14	3.31429	11.6	3.4129
7	5	11	45	59	15	14	15	3.45714	12.1	3.51854
7	5	11	46	9	14	14	14	3.42857	12	3.53946
7	5	11	46	19	15	15	15	3.42857	12	3.53048
7	5	11	46	29	15	15	15	3.22857	11.3	3.5605
7	5	11	46	39	14	15	15	3.31429	11.6	3.41579
7	5	11	46	49	15	15	15	3.4	11.9	3.40136
7	5	11	46	59	16	15	15	3.51429	12.3	3.59991
7	5	11	47	9	15	15	15	3.71429	13	3.68317
7	5	11	47	19	16	16	16	3.74286	13.1	3.75242
7	5	11	47	29	15	15	15	3.88571	13.6	3.79396
7	5	11	47	39	16	15	16	3.74286	13.1	3.75242
7	5	11	47	49	15	16	15	3.71429	13	3.84246
7	5	11	47	59	16	16	16	3.82857	13.4	4.04615
7	5	11	48	9	16	16	16	3.94286	13.8	4.01203
7	5	11	48	19	16	16	16	4.05714	14.2	3.67382
7	5	11	48	29	16	16	16	4	14	3.51259
7	5	11	48	39	16	16	16	4.08571	14.3	3.6614
7	5	11	48	49	16	16	17	4.17143	14.6	3.90478
7	5	11	48	59	17	17	15	4.25714	14.9	3.72078
7	5	11	49	9	16	16	16	4.22857	14.8	3.67693
7	5	11	49	19	16	16	15	4.34286	15.2	3.68941
7	5	11	49	29	16	17	12	4.45714	15.6	3.55447
7	5	11	49	39	17	16	14	4.54286	15.9	3.37839
7	5	11	49	49	16	16	15	4.54286	15.9	3.49478
7	5	11	49	59	17	17	14	4.51429	15.8	3.55447
7	5	11	50	9	16	16	14	4.6	16.1	3.5847
7	5	11	50	19	1	2	1	4.68571	16.4	2.41794
8	1	12	53	28	7	4	0	0.8	2.8	1
8	1	12	53	38	14	6	0	0.742857	2.6	1
8	1	12	53	48	12	6	0	0.857143	3	1
8	1	12	53	58	11	6	0	1.08571	3.8	1
8	1	12	54	8	14	7	0	1.22857	4.3	1
8	1	12	54	18	13	7	0	1.28571	4.5	1
8	1	12	54	28	13	9	0	1.4	4.9	2.32557
8	1	12	54	38	12	9	0	1.57143	5.5	1
8	1	12	54	48	13	10	0	1.57143	5.5	1
8	1	12	54	58	13	8	0	1.6	5.6	1
8	1	12	55	8	15	9	0	1.77143	6.2	2.31379
8	1	12	55	18	13	11	1	2.05714	7.2	2.37533
8	1	12	55	28	13	12	1	2.2	7.7	2.36329
8	1	12	55	38	14	12	0	2.37143	8.3	2.31967
8	1	12	55	48	14	12	0	2.42857	8.5	2.31967
8	1	12	55	58	15	14	1	2.4	8.4	2.36129
8	1	12	56	8	14	15	0	2.37143	8.3	2.34336
8	1	12	56	18	14	14	1	2.45714	8.6	2.40365
8	1	12	56	28	15	13	2	2.62857	9.2	2.37734
8	1	12	56	38	14	12	4	2.65714	9.3	2.3935
8	1	12	56	48	15	14	3	2.62857	9.2	2.40162
8	1	12	56	58	15	15	6	2.68571	9.4	2.46968
8	1	12	57	8	16	15	6	2.82857	9.9	2.46341
8	1	12	57	18	14	15	7	2.91429	10.2	2.4949
8	1	12	57	28	16	16	12	2.82857	9.9	2.51825
8	1	12	57	38	16	16	5	2.77143	9.7	2.44678
8	1	12	57	48	17	16	9	2.77143	9.7	2.48646
8	1	12	57	58	16	17	11	2.82857	9.9	2.54182
8	1	12	58	8	16	16	11	2.88571	10.1	2.54612
8	1	12	58	18	17	16	10	2.97143	10.4	2.51612
8	1	12	58	28	17	16	8	2.94286	10.3	2.49701
8	1	12	58	38	17	17	14	3.02857	10.6	2.64054
8	1	12	58	48	17	17	14	3.14286	11	2.64054
8	1	12	58	58	17	17	13	3.25714	11.4	2.62939
8	1	12	59	8	18	16	13	3.14286	11	2.61163
8	1	12	59	18	17	17	18	3.22857	11.3	2.72689
8	1	12	59	28	17	16	17	3.25714	11.4	2.68792
8	1	12	59	38	18	18	17	3.22857	11.3	2.71307
8	1	12	59	48	17	17	13	3.11429	10.9	2.70161
8	2	11	27	40	10	10	0	0.371429	1.3	1
8	2	11	27	50	11	12	0	1.54286	5.4	1
8	2	11	28	0	11	10	0	1.11429	3.9	1
8	2	11	28	10	12	12	0	1.88571	6.6	1
8	2	11	28	20	11	11	1	1.77143	6.2	1
8	2	11	28	30	12	11	1	1.54286	5.4	2.3394
8	2	11	28	40	11	12	1	1.4	4.9	2.32951
8	2	11	28	50	12	12	0	1.97143	6.9	1
8	2	11	29	0	12	12	0	2	7	1
8	2	11	29	10	12	12	1	2.54286	8.9	1
8	2	11	29	20	12	12	2	2.02857	7.1	2.31771
8	2	11	29	30	13	12	5	1.8	6.3	2.36529
8	2	11	29	40	12	14	7	3.08571	10.8	2.36329
8	2	11	29	50	13	12	6	2.37143	8.3	2.44471
8	2	11	30	0	13	13	6	2.48571	8.7	2.41181
8	2	11	30	10	14	14	4	2.45714	8.6	2.35929
8	2	11	30	20	14	14	4	2.4	8.4	2.40569
8	2	11	30	30	15	15	5	2.4	8.4	2.46341
8	2	11	30	40	15	15	7	2.88571	10.1	2.4159
8	2	11	30	50	15	15	8	2.57143	9	2.38339
8	2	11	31	0	16	16	7	2.68571	9.4	2.45716
8	2	11	31	10	15	16	8	2.51429	8.8	2.42615
8	2	11	31	20	16	15	7	3.08571	10.8	2.43026
8	2	11	31	30	16	16	9	2.42857	8.5	2.42409
8	2	11	31	40	16	16	9	2.6	9.1	2.43232
8	2	11	31	50	16	16	10	2.71429	9.5	2.52893
8	2	11	32	0	17	17	7	2.48571	8.7	2.43851
8	2	11	32	10	16	16	10	3.14286	11	2.50549
8	2	11	32	20	17	17	12	2.28571	8	2.48857
8	2	11	32	30	17	17	10	3.45714	12.1	2.52252
8	2	11	32	40	17	17	12	2.88571	10.1	2.52038
8	2	11	32	50	16	16	14	3	10.5	2.63607
8	2	11	33	0	15	16	13	2.82857	9.9	2.57867
8	2	11	33	10	17	16	13	3.4	11.9	2.55693
8	2	11	33	20	17	18	13	3.17143	11.1	2.55044
8	2	11	33	30	17	18	15	2.85714	10	2.6743
8	2	11	33	40	18	17	17	3.08571	10.8	2.663
8	2	11	33	50	17	17	16	3.08571	10.8	2.74543
8	2	11	34	0	18	18	14	3.22857	11.3	2.66525
8	2	11	34	10	18	18	14	3.37143	11.8	2.6743
8	2	11	34	20	18	18	16	3.22857	11.3	2.73383
8	2	11	34	30	18	18	18	3.65714	12.8	2.77582
8	2	11	34	40	18	18	16	3.42857	12	2.73614
8	2	11	34	50	18	18	16	3.34286	11.7	2.69704
8	2	11	35	0	19	18	17	3.45714	12.1	2.71997
8	2	11	35	10	18	19	16	3.2	11.2	2.80892
8	2	11	35	20	19	19	18	3.48571	12.2	2.75941
8	2	11	35	30	19	19	19	3.68571	12.9	2.77582
8	2	11	35	40	19	19	19	3.48571	12.2	2.89097
8	2	11	35	50	19	19	19	3.65714	12.8	2.8569
8	2	11	36	0	17	17	16	3.54286	12.4	2.75241
8	2	11	36	10	19	20	14	3.77143	13.2	2.72228
8	2	11	36	20	20	17	18	3.8	13.3	2.83521
8	2	11	36	30	19	20	19	3.8	13.3	2.65399
8	2	11	36	40	20	20	15	3.85714	13.5	2.77347
8	2	11	36	50	20	20	19	3.88571	13.6	2.88607
8	2	11	37	0	20	19	20	4.14286	14.5	2.91308
8	2	11	37	10	20	17	19	4	14	2.8569
8	2	11	37	20	21	18	18	3.62857	12.7	2.89832
8	2	11	37	30	20	18	17	4.17143	14.6	2.73614
8	2	11	37	40	1	2	2	4.11429	14.4	2.33742
8	3	13	22	11	11	10	0	0.685714	2.4	1
8	3	13	22	21	11	12	0	1.71429	6	1
8	3	13	22	31	12	10	0	1.31429	4.6	1
8	3	13	22	41	12	12	0	1.22857	4.3	1
8	3	13	22	51	12	12	0	1.25714	4.4	1
8	3	13	23	1	12	13	0	1.48571	5.2	1
8	3	13	23	11	12	12	0	1.54286	5.4	1
8	3	13	23	21	13	12	1	2	7	1
8	3	13	23	31	13	12	0	1.68571	5.9	1
8	3	13	23	41	12	14	1	2.17143	7.6	1
8	3	13	23	51	13	12	2	2.22857	7.8	2.32164
8	3	13	24	1	13	14	3	2.17143	7.6	2.31771
8	3	13	24	11	14	13	2	2.2	7.7	2.3236
8	3	13	24	21	14	14	0	2.14286	7.5	1
8	3	13	24	31	14	14	2	2.37143	8.3	2.31379
8	3	13	24	41	14	14	7	2.28571	8	2.40773
8	3	13	24	51	15	14	5	2.51429	8.8	2.38137
8	3	13	25	1	14	15	5	2.2	7.7	2.40773
8	3	13	25	11	15	15	8	2.31429	8.1	2.46759
8	3	13	25	21	15	15	7	2.82857	9.9	2.44471
8	3	13	25	31	16	16	8	2.54286	8.9	2.41181
8	3	13	25	41	15	15	8	2.6	9.1	2.41999
8	3	13	25	51	16	15	8	2.65714	9.3	2.41794
8	3	13	26	1	15	16	7	2.71429	9.5	2.44471
8	3	13	26	11	16	16	8	2.57143	9	2.44057
8	3	13	26	21	17	16	9	2.45714	8.6	2.42409
8	3	13	26	31	16	17	8	2.51429	8.8	2.43232
8	3	13	26	41	17	17	8	2.71429	9.5	2.45924
8	3	13	26	51	17	17	9	2.8	9.8	2.49068
8	3	13	27	1	17	17	9	2.4	8.4	2.53966
8	3	13	27	11	18	18	9	3.08571	10.8	2.52252
8	3	13	27	21	17	17	9	2.97143	10.4	2.54397
8	3	13	27	31	18	17	10	2.88571	10.1	2.60501
8	3	13	27	41	17	18	10	2.94286	10.3	2.55909
8	3	13	27	51	18	18	12	2.91429	10.2	2.58085
8	3	13	28	1	18	18	15	2.91429	10.2	2.6495
8	3	13	28	11	18	18	14	2.8	9.8	2.57431
8	3	13	28	21	18	18	14	3.02857	10.6	2.54397
8	3	13	28	31	19	18	12	2.88571	10.1	2.594
8	3	13	28	41	18	19	18	3.05714	10.7	2.62271
8	3	13	28	51	19	18	18	3.28571	11.5	2.70161
8	3	13	29	1	19	19	19	3.02857	10.6	2.82084
8	3	13	29	11	19	19	17	3.05714	10.7	2.6811
8	3	13	29	21	19	19	20	3.31429	11.6	2.77347
8	3	13	29	31	20	20	19	3.17143	11.1	2.83761
8	3	13	29	41	20	20	20	3.25714	11.4	2.81368
8	3	13	29	51	19	20	20	3.37143	11.8	2.74078
8	3	13	30	1	20	20	20	3.28571	11.5	2.88363
8	3	13	30	11	20	20	19	3.37143	11.8	2.83281
8	3	13	30	21	20	20	21	3.51429	12.3	2.78052
8	3	13	30	31	21	20	20	3.48571	12.2	2.82084
8	3	13	30	41	19	20	20	3.22857	11.3	3.02367
8	3	13	30	51	21	20	20	3.68571	12.9	3.0058
8	3	13	31	1	20	21	21	3.65714	12.8	3.06491
8	3	13	31	11	21	20	20	3.6	12.6	3.0468
8	3	13	31	21	20	21	21	3.82857	13.4	3.02111
8	3	13	31	31	20	21	21	3.8	13.3	3.06751
8	3	13	31	41	21	21	21	3.91429	13.7	3.00325
8	3	13	31	51	1	2	2	3.6	12.6	2.34733
8	4	14	14	18	10	10	1	0.342857	1.2	2.31183
8	4	14	14	28	10	7	0	1.71429	6	1
8	4	14	14	38	9	11	2	1.34286	4.7	2.33544
8	4	14	14	48	12	12	1	1.48571	5.2	2.34138
8	4	14	14	58	12	12	0	1.54286	5.4	2.32557
8	4	14	15	8	12	12	1	1.37143	4.8	2.3394
8	4	14	15	18	12	12	3	1.14286	4	2.37332
8	4	14	15	28	11	13	3	2.25714	7.9	2.3693
8	4	14	15	38	13	12	5	2.14286	7.5	2.42409
8	4	14	15	48	12	13	5	1.97143	6.9	2.43232
8	4	14	15	58	12	12	8	2.14286	7.5	2.48016
8	4	14	16	8	12	12	8	2.11429	7.4	2.4949
8	4	14	16	18	14	13	7	2.08571	7.3	2.50337
8	4	14	16	28	13	13	6	2.2	7.7	2.43851
8	4	14	16	38	13	14	6	2.11429	7.4	2.51186
8	4	14	16	48	14	14	7	2.34286	8.2	2.54612
8	4	14	16	58	11	12	7	2.34286	8.2	2.50125
8	4	14	17	8	15	14	7	2.34286	8.2	2.56995
8	4	14	17	18	14	14	12	2.31429	8.1	2.65399
8	4	14	17	28	14	14	13	2.51429	8.8	2.58523
8	4	14	17	38	14	14	12	2.25714	7.9	2.56126
8	4	14	17	48	15	16	15	2.71429	9.5	2.77817
8	4	14	17	58	15	14	15	2.54286	8.9	2.65399
8	4	14	18	8	15	16	15	2.45714	8.6	2.72228
8	4	14	18	18	15	15	13	2.51429	8.8	2.71767
8	4	14	18	28	16	15	12	2.91429	10.2	2.63384
8	4	14	18	38	16	16	9	2.57143	9	2.66074
8	4	14	18	48	16	17	9	2.45714	8.6	2.62939
8	4	14	18	58	17	16	10	2.74286	9.6	2.594
8	4	14	19	8	16	17	11	3.25714	11.4	2.61385
8	4	14	19	18	17	17	14	2.68571	9.4	2.71997
8	4	14	19	28	17	17	16	2.94286	10.3	2.78288
8	4	14	19	38	17	17	17	3.17143	11.1	2.82084
8	4	14	19	48	17	17	17	2.71429	9.5	2.86174
8	4	14	19	58	15	15	15	2.97143	10.4	2.79232
8	4	14	20	8	17	17	17	3	10.5	2.89097
8	4	14	20	18	18	18	18	2.91429	10.2	2.88119
8	4	14	20	28	17	18	14	2.88571	10.1	2.76409
8	4	14	20	38	18	17	12	3.17143	11.1	2.77347
8	4	14	20	48	18	18	15	2.97143	10.4	2.88363
8	4	14	20	58	18	19	15	3.14286	11	2.80654
8	4	14	21	8	19	18	17	3.14286	11	2.82801
8	4	14	21	18	18	18	16	3.11429	10.9	2.91555
8	4	14	21	28	18	18	18	3.31429	11.6	2.90077
8	4	14	21	38	18	19	18	3.4	11.9	2.97289
8	4	14	21	48	19	19	19	3.17143	11.1	2.97541
8	4	14	21	58	19	19	17	3.45714	12.1	2.80892
8	4	14	22	8	19	19	17	3.4	11.9	2.91308
8	4	14	22	18	20	19	20	3.62857	12.7	3.04422
8	4	14	22	28	19	19	19	3.45714	12.1	2.94782
8	4	14	22	38	19	20	20	3.57143	12.5	3.0468
8	4	14	22	48	20	20	19	3.45714	12.1	3.07271
8	4	14	22	58	20	20	18	3.71429	13	3.01089
8	4	14	23	8	20	20	20	3.71429	13	3.03136
8	4	14	23	18	20	20	20	3.62857	12.7	3.00325
8	4	14	23	28	1	2	2	3.37143	11.8	2.36329
8	5	14	55	55	12	6	0	1.02857	3.6	1
8	5	14	56	5	13	6	0	1.14286	4	1
8	5	14	56	15	12	6	1	1.4	4.9	1
8	5	14	56	25	12	6	0	1.2	4.2	1
8	5	14	56	35	13	7	0	1.22857	4.3	1
8	5	14	56	45	12	6	0	1.22857	4.3	1
8	5	14	56	55	13	6	0	1.57143	5.5	2.34138
8	5	14	57	5	12	7	1	1.74286	6.1	2.32164
8	5	14	57	15	13	8	1	1.85714	6.5	2.36329
8	5	14	57	25	13	8	1	1.97143	6.9	2.34535
8	5	14	57	35	14	9	1	2.05714	7.2	2.34535
8	5	14	57	45	14	9	2	2.08571	7.3	2.3693
8	5	14	57	55	14	8	0	2.11429	7.4	2.35131
8	5	14	58	5	13	7	0	2.17143	7.6	2.34535
8	5	14	58	15	15	8	2	2.22857	7.8	2.35729
8	5	14	58	25	14	9	6	2.2	7.7	2.43026
8	5	14	58	35	15	9	8	2.25714	7.9	2.45924
8	5	14	58	45	14	10	7	2.34286	8.2	2.52038
8	5	14	58	55	15	11	7	2.37143	8.3	2.49701
8	5	14	59	5	14	11	10	2.31429	8.1	2.58304
8	5	14	59	15	15	8	13	2.31429	8.1	2.61385
8	5	14	59	25	16	11	14	2.37143	8.3	2.56778
8	5	14	59	35	16	9	15	2.4	8.4	2.52679
8	5	14	59	45	16	10	16	2.45714	8.6	2.56995
9	1	11	26	6	10	10	2	0.685714	2.4	2.31771
9	1	11	26	16	12	11	4	0.828571	2.9	2.3394
9	1	11	26	26	12	10	4	1.11429	3.9	2.36329
9	1	11	26	36	12	11	5	1.4	4.9	2.39553
9	1	11	26	46	13	11	4	1.74286	6.1	2.3673
9	1	11	26	56	12	13	8	1.71429	6	2.453
9	1	11	27	6	13	12	9	1.82857	6.4	2.44264
9	1	11	27	16	13	13	7	1.88571	6.6	2.46133
9	1	11	27	26	12	13	11	2	7	2.48646
9	1	11	27	36	13	12	11	2.05714	7.2	2.53966
9	1	11	27	46	13	14	12	2.17143	7.6	2.53322
9	1	11	27	56	14	13	13	2.25714	7.9	2.59181
9	1	11	28	6	13	13	13	2.31429	8.1	2.6028
9	1	11	28	16	12	12	13	2.37143	8.3	2.58742
9	1	11	28	26	13	13	12	2.37143	8.3	2.60942
9	1	11	28	36	13	13	13	2.45714	8.6	2.63161
9	1	11	28	46	12	12	13	2.42857	8.5	2.69475
9	1	11	28	56	13	13	13	2.51429	8.8	2.65849
9	1	11	29	6	13	13	12	2.51429	8.8	2.72689
9	1	11	29	16	13	13	13	2.6	9.1	2.74775
9	1	11	29	26	13	13	14	2.68571	9.4	2.74078
9	1	11	29	36	13	14	13	2.65714	9.3	2.76175
9	1	11	29	46	13	13	13	2.65714	9.3	2.78995
9	1	11	29	56	14	13	13	2.71429	9.5	2.77582
9	1	11	30	6	13	13	14	2.77143	9.7	2.89587
9	1	11	30	16	13	14	13	2.8	9.8	2.82801
9	1	11	30	26	14	14	14	2.74286	9.6	2.81845
9	1	11	30	36	14	14	14	2.77143	9.7	2.84723
9	1	11	30	46	14	14	13	2.8	9.8	2.84482
9	1	11	30	56	14	13	14	2.82857	9.9	2.83761
9	1	11	31	6	13	14	13	2.94286	10.3	2.93537
9	1	11	31	16	15	15	14	3.02857	10.6	2.85932
9	1	11	31	26	14	14	13	2.88571	10.1	2.83521
9	1	11	31	36	15	15	15	2.85714	10	2.97037
9	1	11	31	46	15	14	15	3.02857	10.6	2.97793
9	1	11	31	56	14	15	14	3.28571	11.5	3.08575
9	1	11	32	6	15	15	15	3.42857	12	3.13579
9	1	11	32	16	15	15	15	3.42857	12	3.07271
9	1	11	32	26	15	15	15	3.4	11.9	3.05196
9	1	11	32	36	16	16	16	3.37143	11.8	3.07792
9	1	11	32	46	16	16	16	3.34286	11.7	3.22193
9	1	11	32	56	14	14	15	3.42857	12	3.26035
9	1	11	33	6	17	18	17	3.45714	12.1	3.38699
9	1	11	33	16	17	16	17	3.48571	12.2	3.36982
9	1	11	33	26	16	16	17	3.57143	12.5	3.58774
9	1	11	33	36	17	17	16	3.68571	12.9	3.7556
9	1	11	33	46	17	17	17	3.85714	13.5	3.79717
9	1	11	33	56	17	18	17	3.91429	13.7	3.85876
9	1	11	34	6	17	17	18	3.94286	13.8	3.93132
9	1	11	34	16	18	17	17	4	14	4.0393
9	1	11	34	26	17	18	18	4.08571	14.3	3.81975
9	1	11	34	36	18	18	18	4.11429	14.4	3.59991
9	1	11	34	46	19	18	18	4.14286	14.5	4.05988
9	1	11	34	56	18	19	19	4.31429	15.1	4.41864
9	1	11	35	6	18	18	18	4.4	15.4	4.4037
9	1	11	35	16	19	19	19	4.48571	15.7	4.09787
9	1	11	35	26	18	18	18	4.54286	15.9	4.37027
9	1	11	35	36	19	19	19	4.57143	16	4.59415
9	1	11	35	46	18	18	18	4.82857	16.9	4.57087
9	1	11	35	56	18	18	17	4.77143	16.7	4.17493
9	1	11	36	6	19	18	18	4.94286	17.3	4.22114
9	1	11	36	16	18	20	19	4.88571	17.1	4.15729
9	1	11	36	26	19	19	19	5.05714	17.7	4.16081
9	1	11	36	36	20	18	20	5.08571	17.8	4.03247
9	1	11	36	46	20	20	19	5.14286	18	3.73657
9	1	11	36	56	1	2	1	5.14286	18	2.32164
9	2	13	26	12	8	5	2	1.2	4.2	2.35131
9	2	13	26	22	14	11	1	1.48571	5.2	1
9	2	13	26	32	14	8	1	1.4	4.9	1
9	2	13	26	42	16	9	1	2	7	1
9	2	13	26	52	16	8	1	1.6	5.6	1
9	2	13	27	2	16	12	2	2.14286	7.5	2.31771
9	2	13	27	12	15	8	1	1.94286	6.8	1
9	2	13	27	22	16	11	1	2.34286	8.2	2.3394
9	2	13	27	32	16	13	6	2.25714	7.9	2.42409
9	2	13	27	42	16	12	7	2.82857	9.9	2.43851
9	2	13	27	52	16	12	5	2.68571	9.4	2.38541
9	2	13	28	2	16	15	3	2.71429	9.5	2.38137
9	2	13	28	12	16	13	4	2.65714	9.3	2.40977
9	2	13	28	22	16	14	6	2.48571	8.7	2.47177
9	2	13	28	32	17	16	12	2.77143	9.7	2.54397
9	2	13	28	42	17	17	8	2.97143	10.4	2.49913
9	2	13	28	52	17	16	12	2.91429	10.2	2.52038
9	2	13	29	2	18	16	10	2.91429	10.2	2.52252
9	2	13	29	12	16	16	8	3.08571	10.8	2.5962
9	2	13	29	22	17	17	9	2.91429	10.2	2.61828
9	2	13	29	32	17	17	8	3.08571	10.8	2.6006
9	2	13	29	42	16	16	9	2.94286	10.3	2.63607
9	2	13	29	52	17	17	10	3.02857	10.6	2.67656
9	2	13	30	2	16	16	10	3.08571	10.8	2.663
9	2	13	30	12	17	17	14	3.11429	10.9	2.7292
9	2	13	30	22	16	16	16	3.08571	10.8	2.78759
9	2	13	30	32	17	17	16	3.22857	11.3	2.86174
9	2	13	30	42	16	16	16	3.22857	11.3	2.81606
9	2	13	30	52	17	17	17	3.25714	11.4	2.82084
9	2	13	31	2	17	17	15	3.42857	12	2.88607
9	2	13	31	12	17	17	17	3.34286	11.7	2.94782
9	2	13	31	22	16	16	16	3.42857	12	3.00834
9	2	13	31	32	17	17	17	3.4	11.9	2.98298
9	2	13	31	42	17	17	17	3.45714	12.1	2.95032
9	2	13	31	52	16	16	15	3.68571	12.9	2.91308
9	2	13	32	2	16	17	17	3.54286	12.4	3.04164
9	2	13	32	12	17	16	16	3.91429	13.7	3.04422
9	2	13	32	22	17	17	17	3.68571	12.9	3.07531
9	2	13	32	32	17	17	17	3.8	13.3	3.10146
9	2	13	32	42	17	16	17	4.05714	14.2	3.20017
9	2	13	32	52	17	18	17	3.94286	13.8	3.1491
9	2	13	33	2	18	18	18	4.14286	14.5	3.14643
9	2	13	33	12	18	18	18	4.02857	14.1	3.16782
9	2	13	33	22	17	17	17	4.31429	15.1	3.20831
9	2	13	33	32	17	17	18	4.14286	14.5	3.29644
9	2	13	33	42	17	18	17	4.4	15.4	3.37553
9	2	13	33	52	18	17	17	4.4	15.4	3.23286
9	2	13	34	2	18	18	18	4.45714	15.6	3.31885
9	2	13	34	12	18	18	18	4.48571	15.7	3.36697
9	2	13	34	22	17	17	18	4.42857	15.5	3.34424
9	2	13	34	32	18	18	17	4.65714	16.3	3.35558
9	2	13	34	42	18	18	18	4.71429	16.5	3.46238
9	2	13	34	52	17	17	17	4.28571	15	3.30203
9	2	13	35	2	18	18	17	5.17143	18.1	3.44775
9	2	13	35	12	18	18	18	5.08571	17.8	3.51259
9	2	13	35	22	18	18	18	5.17143	18.1	3.59382
9	2	13	35	32	18	18	18	5.22857	18.3	3.6676
9	2	13	35	42	19	19	19	5.22857	18.3	3.45945
9	2	13	35	52	18	18	18	5.34286	18.7	3.58167
9	2	13	36	2	18	18	19	5.37143	18.8	3.50961
9	2	13	36	12	20	19	17	5.45714	19.1	3.38699
9	2	13	36	22	18	19	18	5.6	19.6	3.39848
9	2	13	36	32	20	19	19	5.54286	19.4	3.31323
9	2	13	36	42	19	19	18	5.54286	19.4	3.53347
9	2	13	36	52	19	19	19	5.68571	19.9	3.61825
9	2	13	37	2	19	20	19	5.82857	20.4	4.07021
9	2	13	37	12	20	19	19	5.88571	20.6	3.85223
9	2	13	37	22	19	19	17	5.91429	20.7	3.64284
9	2	13	37	32	19	18	17	5.82857	20.4	3.56653
9	2	13	37	42	20	20	16	5.88571	20.6	3.31604
9	2	13	37	52	2	2	2	6.02857	21.1	2.37533
9	3	10	49	1	13	12	0	1.25714	4.4	2.36329
9	3	10	49	11	15	9	1	2	7	2.35729
9	3	10	49	21	15	13	3	2.37143	8.3	2.37131
9	3	10	49	31	14	12	4	1.97143	6.9	2.39756
9	3	10	49	41	15	12	2	1.85714	6.5	2.37734
9	3	10	49	51	16	15	8	1.91429	6.7	2.4655
9	3	10	50	1	15	10	7	2.17143	7.6	2.40773
9	3	10	50	11	15	13	5	2.14286	7.5	2.44057
9	3	10	50	21	16	15	7	2.28571	8	2.42204
9	3	10	50	31	16	15	6	2.17143	7.6	2.42615
9	3	10	50	41	15	14	7	2.34286	8.2	2.45924
9	3	10	50	51	15	15	8	2.62857	9.2	2.53322
9	3	10	51	1	16	15	8	2.54286	8.9	2.50761
9	3	10	51	11	16	16	8	2.68571	9.4	2.54828
9	3	10	51	21	17	16	9	2.48571	8.7	2.72228
9	3	10	51	31	16	14	7	2.34286	8.2	2.6028
9	3	10	51	41	15	15	8	2.77143	9.7	2.6028
9	3	10	51	51	16	16	8	2.6	9.1	2.64054
9	3	10	52	1	16	15	8	2.45714	8.6	2.63161
9	3	10	52	11	16	16	8	2.94286	10.3	2.57649
9	3	10	52	21	15	15	7	2.71429	9.5	2.56995
9	3	10	52	31	15	15	9	2.71429	9.5	2.67203
9	3	10	52	41	16	16	8	2.71429	9.5	2.73383
9	3	10	52	51	15	16	8	2.68571	9.4	2.71307
9	3	10	53	1	16	16	8	2.88571	10.1	2.75008
9	3	10	53	11	17	16	8	2.88571	10.1	2.77582
9	3	10	53	21	16	17	9	2.82857	9.9	2.80892
9	3	10	53	31	16	17	9	3.14286	11	2.86174
9	3	10	53	41	17	17	12	2.88571	10.1	2.88363
9	3	10	53	51	17	17	9	3.02857	10.6	2.86416
9	3	10	54	1	17	16	14	2.91429	10.2	2.91062
9	3	10	54	11	17	17	12	2.91429	10.2	2.75941
9	3	10	54	21	16	16	14	2.97143	10.4	2.82562
9	3	10	54	31	16	17	14	3.05714	10.7	2.83521
9	3	10	54	41	17	16	13	3.34286	11.7	3.08313
9	3	10	54	51	17	17	14	3.25714	11.4	3.08313
9	3	10	55	1	17	17	15	3.05714	10.7	3.06751
9	3	10	55	11	17	17	15	3.22857	11.3	3.15978
9	3	10	55	21	16	17	17	3.2	11.2	3.24933
9	3	10	55	31	18	17	17	3.74286	13.1	3.12519
9	3	10	55	41	17	17	17	3.31429	11.6	3.05196
9	3	10	55	51	17	17	17	3.31429	11.6	3.13579
9	3	10	56	1	17	17	18	3.45714	12.1	3.48002
9	3	10	56	11	17	18	17	3.57143	12.5	3.46532
9	3	10	56	21	18	18	18	3.65714	12.8	3.50664
9	3	10	56	31	17	17	17	3.42857	12	3.42738
9	3	10	56	41	18	17	18	3.94286	13.8	3.4361
9	3	10	56	51	17	18	18	3.97143	13.9	3.53347
9	3	10	57	1	18	18	17	4.05714	14.2	3.67071
9	3	10	57	11	17	17	18	3.91429	13.7	3.78754
9	3	10	57	21	18	17	17	3.91429	13.7	3.76516
9	3	10	57	31	18	18	18	4.02857	14.1	3.60296
9	3	10	57	41	17	18	18	4.11429	14.4	3.41001
9	3	10	57	51	18	18	18	4.2	14.7	3.6583
9	3	10	58	1	19	18	18	4.28571	15	4.17493
9	3	10	58	11	18	18	18	4.42857	15.5	4.18909
9	3	10	58	21	18	19	19	4.42857	15.5	4.16786
9	3	10	58	31	19	19	19	4.71429	16.5	4.18555
9	3	10	58	41	18	18	18	4.31429	15.1	4.15377
9	3	10	58	51	19	19	18	4.82857	16.9	4.14674
9	3	10	59	1	18	19	19	4.74286	16.6	4.12224
9	3	10	59	11	19	19	19	4.77143	16.7	4.29324
9	3	10	59	21	20	19	20	4.97143	17.4	4.17847
9	3	10	59	31	19	20	19	4.94286	17.3	4.04615
9	3	10	59	41	19	19	19	5.28571	18.5	3.68941
9	3	11	-1	51	20	19	20			3.81975
9	3	11	0	1	19	20	19	5.22857	18.3	4.37767
9	3	11	0	11	19	19	20	5.34286	18.7	4.23905
9	3	11	0	21	20	20	19	5.25714	18.4	4.12224
9	3	11	0	31	20	20	20	5.08571	17.8	4.36657
9	3	11	0	41	20	20	20	5.62857	19.7	4.55542
9	3	11	0	51	20	19	19	5.34286	18.7	4.02565
9	3	11	1	1	2	1	2	5.28571	18.5	2.36529
10	3	13	48	15	12	10	4	1.11429	3.9	2.3693
10	3	13	48	25	10	5	5	1.25714	4.4	2.38339
10	3	13	48	35	13	7	3	1.42857	5	2.3236
10	3	13	48	45	13	8	7	1.6	5.6	2.41385
10	3	13	48	55	13	9	4	1.74286	6.1	2.3673
10	3	13	49	5	15	12	0	1.65714	5.8	1
10	3	13	49	15	13	10	2	1.65714	5.8	2.31967
10	3	13	49	25	13	12	3	1.88571	6.6	2.34932
10	3	13	49	35	14	13	6	2.34286	8.2	2.39959
10	3	13	49	45	15	12	5	2.54286	8.9	2.38743
10	3	13	49	55	14	15	8	2.48571	8.7	2.46759
10	3	13	50	5	14	12	7	2.54286	8.9	2.43851
10	3	13	50	15	15	15	11	2.6	9.1	2.54182
10	3	13	50	25	14	13	12	2.74286	9.6	2.71307
10	3	13	50	35	14	13	11	2.62857	9.2	2.62494
10	3	13	50	45	15	15	9	2.74286	9.6	2.56343
10	3	13	50	55	12	13	10	2.54286	8.9	2.63831
10	3	13	51	5	15	15	7	2.6	9.1	2.48016
10	3	13	51	15	15	15	6	2.51429	8.8	2.38137
10	3	13	51	25	16	16	8	2.62857	9.2	2.53537
10	3	13	51	35	15	16	8	2.6	9.1	2.59181
10	3	13	51	45	16	16	8	2.77143	9.7	2.61606
10	3	13	51	55	16	16	9	2.82857	9.9	2.6495
10	3	13	52	5	17	16	10	2.8	9.8	2.59181
10	3	13	52	15	16	16	13	2.88571	10.1	2.76175
10	3	13	52	25	16	16	11	2.94286	10.3	2.68337
10	3	13	52	35	16	16	13	2.97143	10.4	2.76877
10	3	13	52	45	16	17	13	2.91429	10.2	2.73614
10	3	13	52	55	17	17	11	2.94286	10.3	2.71537
10	3	13	53	5	17	17	9	3.11429	10.9	2.62494
10	3	13	53	15	18	18	9	3.14286	11	2.65399
10	3	13	53	25	18	18	9	3	10.5	2.6743
10	3	13	53	35	18	17	10	2.88571	10.1	2.72689
10	3	13	53	45	18	18	10	3	10.5	2.69932
10	3	13	53	55	17	18	15	3.11429	10.9	2.76175
10	3	13	54	5	18	17	17	3.25714	11.4	2.78288
10	3	13	54	15	17	18	14	3.37143	11.8	2.85448
10	3	13	54	25	18	17	15	3.37143	11.8	2.78995
10	3	13	54	35	17	18	18	3.4	11.9	2.87388
10	3	13	54	45	18	18	18	3.34286	11.7	2.87631
10	3	13	54	55	18	18	16	3.34286	11.7	2.83761
10	3	13	55	5	18	18	12	3.37143	11.8	2.79468
10	3	13	55	15	19	18	9	3.42857	12	2.78759
10	3	13	55	25	18	19	11	3.57143	12.5	2.88363
10	3	13	55	35	19	19	13	3.62857	12.7	2.90323
10	3	13	55	45	19	19	20	3.6	12.6	2.92049
10	3	13	55	55	17	17	15	3.57143	12.5	2.79705
10	3	13	56	5	19	18	19	3.57143	12.5	2.95032
10	3	13	56	15	18	19	19	3.68571	12.9	2.98803
10	3	13	56	25	19	19	18	3.77143	13.2	2.95282
10	3	13	56	35	19	19	18	3.88571	13.6	3.00071
10	3	13	56	45	20	19	17	3.82857	13.4	2.84001
10	3	13	56	55	19	20	19	3.88571	13.6	2.99817
10	3	13	57	5	18	19	19	3.85714	13.5	3.02367
10	3	13	57	15	1	2	1	3.82857	13.4	2.34336
10	4	15	31	59	8	8	4	0.828571	2.9	2.78288
10	4	15	32	9	9	9	5	1.4	4.9	3.0365
10	4	15	32	19	9	9	4	1.42857	5	3.0468
10	4	15	32	29	10	10	5	1.91429	6.7	3.01344
10	4	15	32	39	10	10	5	1.94286	6.8	2.92792
10	4	15	32	49	11	11	6	2.11429	7.4	3.04938
10	4	15	32	59	12	12	6	1.74286	6.1	2.92544
10	4	15	33	9	13	13	6	2.34286	8.2	2.86659
10	4	15	33	19	13	13	7	2.11429	7.4	2.96284
10	4	15	33	29	13	13	7	1.97143	6.9	2.85448
10	4	15	33	39	13	13	6	2.48571	8.7	2.88607
10	4	15	33	49	13	13	7	2.2	7.7	2.85932
10	4	15	33	59	12	13	5	2.54286	8.9	2.78995
10	4	15	34	9	14	14	7	2.28571	8	2.91062
10	4	15	34	19	14	13	7	2.42857	8.5	2.98298
10	4	15	34	29	13	14	7	2.54286	8.9	3.0058
10	4	15	34	39	15	15	7	2.11429	7.4	2.94034
10	4	15	34	49	15	14	8	2.8	9.8	2.96535
10	4	15	34	59	15	15	9	2.54286	8.9	3.12255
10	4	15	35	9	15	15	8	2.54286	8.9	2.92297
10	4	15	35	19	15	15	9	2.34286	8.2	3.03907
10	4	15	35	29	15	15	11	2.97143	10.4	3.07531
10	4	15	35	39	15	16	8	2.88571	10.1	3.09098
10	4	15	35	49	16	15	11	2.65714	9.3	3.11199
10	4	15	35	59	16	16	8	3	10.5	2.97793
10	4	15	36	9	15	16	8	2.74286	9.6	3.00834
10	4	15	36	19	17	16	8	2.82857	9.9	3.10672
10	4	15	36	29	16	17	8	3.05714	10.7	3.01855
10	4	15	36	39	17	16	11	3	10.5	3.00071
10	4	15	36	49	16	17	9	2.88571	10.1	2.89832
10	4	15	36	59	16	15	10	3.08571	10.8	2.97541
10	4	15	37	9	17	17	11	2.97143	10.4	3.1199
10	4	15	37	19	16	17	12	3.2	11.2	3.13314
10	4	15	37	29	18	18	12	3.11429	10.9	3.18126
10	4	15	37	39	17	17	15	3.28571	11.5	3.11726
10	4	15	37	49	18	18	14	3.57143	12.5	3.22193
10	4	15	37	59	18	17	14	3.4	11.9	3.14377
10	4	15	38	9	17	18	10	3.2	11.2	3.10935
10	4	15	38	19	18	18	9	3.88571	13.6	3.20017
10	4	15	38	29	18	18	12	3.51429	12.3	3.18665
10	4	15	38	39	18	18	14	3.77143	13.2	3.15444
10	4	15	38	49	18	18	13	3.68571	12.9	3.06491
10	4	15	38	59	18	15	13	3.25714	11.4	3.14111
10	4	15	39	9	18	18	15	3.8	13.3	3.28251
10	4	15	39	19	18	18	15	3.74286	13.1	3.28529
10	4	15	39	29	19	17	16	3.8	13.3	3.28529
10	4	15	39	39	18	19	15	3.62857	12.7	3.28808
10	4	15	39	49	18	17	14	3.74286	13.1	3.35558
10	4	15	39	59	19	18	15	3.85714	13.5	3.24383
10	4	15	40	9	19	16	15	3.88571	13.6	3.2356
10	4	15	40	19	19	19	11	4.14286	14.5	3.18935
10	4	15	40	29	20	16	11	3.88571	13.6	3.18396
10	4	15	40	39	19	16	17	4.14286	14.5	3.31043
10	4	15	40	49	19	19	18	4.14286	14.5	3.29365
10	4	15	40	59	21	13	14	3.91429	13.7	3.02623
10	4	15	41	9	20	17	18	4.2	14.7	3.18665
10	4	15	41	19	20	16	17	4.11429	14.4	3.21103
10	4	15	41	29	1	2	2	4.11429	14.4	2.3533
10	5	12	6	14	6	3	2	1.11429	3.9	2.33742
10	5	12	6	24	13	7	6	1.28571	4.5	2.42409
10	5	12	6	34	14	6	6	1.4	4.9	2.44678
10	5	12	6	44	9	8	3	1.54286	5.4	2.48226
10	5	12	6	54	9	6	4	1.45714	5.1	2.47806
10	5	12	7	4	9	8	6	1.8	6.3	2.60721
10	5	12	7	14	9	5	5	2	7	2.63607
10	5	12	7	24	11	6	5	2.08571	7.3	2.58742
10	5	12	7	34	11	7	5	2.17143	7.6	2.61606
10	5	12	7	44	12	8	7	2.28571	8	2.53751
10	5	12	7	54	12	8	5	2.68571	9.4	2.59181
10	5	12	8	4	12	8	7	2.62857	9.2	2.65849
10	5	12	8	14	15	7	7	2.77143	9.7	2.54828
10	5	12	8	24	15	9	8	2.62857	9.2	2.58961
10	5	12	8	34	15	10	9	2.74286	9.6	2.61385
10	5	12	8	44	12	7	10	2.54286	8.9	2.83041
10	5	12	8	54	11	7	9	2.62857	9.2	2.73383
10	5	12	9	4	12	9	8	2.6	9.1	2.87631
10	5	12	9	14	11	8	10	2.71429	9.5	2.89341
10	5	12	9	24	13	8	12	2.74286	9.6	2.87631
10	5	12	9	34	13	14	10	2.74286	9.6	2.75941
10	5	12	9	44	14	9	7	2.8	9.8	2.663
10	5	12	9	54	15	10	8	2.94286	10.3	2.71997
10	5	12	10	4	16	16	8	2.88571	10.1	2.7431
10	5	12	10	14	17	11	10	2.88571	10.1	2.62939
10	5	12	10	24	14	14	13	2.77143	9.7	2.88119
10	5	12	10	34	14	12	13	2.91429	10.2	3.01344
10	5	12	10	44	14	13	14	3.02857	10.6	3.08575
10	5	12	10	54	15	14	16	3.05714	10.7	3.09884
10	5	12	11	4	16	13	14	3	10.5	2.99817
10	5	12	11	14	16	15	16	2.91429	10.2	2.98298
10	5	12	11	24	14	14	14	2.8	9.8	3.04422
10	5	12	11	34	15	10	13	2.91429	10.2	2.92792
10	5	12	11	44	17	15	10	2.88571	10.1	2.86902
10	5	12	11	54	15	11	9	3.17143	11.1	2.96786
10	5	12	12	4	16	11	11	3.22857	11.3	2.97037
10	5	12	12	14	17	11	14	3.48571	12.2	2.83521
10	5	12	12	24	17	13	15	3.42857	12	2.89832
10	5	12	12	34	16	14	16	3.37143	11.8	3.09098
10	5	12	12	44	17	13	17	3.4	11.9	3.10672
10	5	12	12	54	17	13	16	3.4	11.9	3.12519
10	5	12	13	4	17	15	18	3.37143	11.8	3.12519
10	5	12	13	14	17	14	16	3.37143	11.8	3.15444
10	5	12	13	24	17	15	15	3.45714	12.1	3.0058
10	5	12	13	34	17	16	11	3.65714	12.8	2.97541
10	5	12	13	44	18	14	16	3.71429	13	3.10146
10	5	12	13	54	18	16	15	3.71429	13	3.1199
10	5	12	14	4	18	10	18	3.68571	12.9	2.96786
10	5	12	14	14	19	11	12	3.68571	12.9	2.82084
10	5	12	14	24	18	14	14	3.8	13.3	3.016
10	5	12	14	34	18	14	18	3.77143	13.2	3.34424
10	5	12	14	44	19	11	17	3.88571	13.6	3.24933
10	5	12	14	54	19	12	14	3.68571	12.9	3.10935
10	5	12	15	4	2	1	2	3.91429	13.7	2.3533
10	6	11	3	45	9	8	2	1.31429	4.6	2.34733
10	6	11	3	55	9	10	4	1.51429	5.3	2.37935
10	6	11	4	5	10	10	8	1.85714	6.5	2.45508
10	6	11	4	15	9	9	6	1.97143	6.9	2.40365
10	6	11	4	25	10	9	9	2.14286	7.5	2.48436
10	6	11	4	35	9	10	9	2.25714	7.9	2.50761
10	6	11	4	45	11	10	9	2.34286	8.2	2.54182
10	6	11	4	55	9	10	10	2.37143	8.3	2.50549
10	6	11	5	5	12	12	5	2.14286	7.5	2.46759
10	6	11	5	15	13	12	7	2.37143	8.3	2.42615
10	6	11	5	25	11	11	6	2.4	8.4	2.4949
10	6	11	5	35	14	15	2	2.68571	9.4	2.40162
10	6	11	5	45	12	11	6	2.54286	8.9	2.4949
10	6	11	5	55	11	11	11	2.65714	9.3	2.69932
10	6	11	6	5	11	11	12	2.71429	9.5	2.77112
10	6	11	6	15	12	12	10	2.74286	9.6	2.69019
10	6	11	6	25	11	11	11	2.54286	8.9	2.65399
10	6	11	6	35	12	12	12	2.6	9.1	2.79468
10	6	11	6	45	11	11	12	2.65714	9.3	2.81606
10	6	11	6	55	13	13	12	2.8	9.8	2.70848
10	6	11	7	5	13	14	7	2.68571	9.4	2.61606
10	6	11	7	15	14	14	7	2.71429	9.5	2.64726
10	6	11	7	25	14	14	7	2.71429	9.5	2.62271
10	6	11	7	35	15	15	9	2.85714	10	2.61828
10	6	11	7	45	16	16	3	2.88571	10.1	2.49068
10	6	11	7	55	13	12	13	2.88571	10.1	2.85932
10	6	11	8	5	14	14	12	2.88571	10.1	2.87875
10	6	11	8	15	14	14	14	2.94286	10.3	3.016
10	6	11	8	25	13	14	13	3.14286	11	2.92049
10	6	11	8	35	14	13	14	3.2	11.2	3.07011
10	6	11	8	45	14	15	15	3.22857	11.3	3.07531
10	6	11	8	55	15	15	12	3	10.5	2.7292
10	6	11	9	5	15	15	14	3.11429	10.9	2.90569
10	6	11	9	15	16	16	11	3.14286	11	2.81368
10	6	11	9	25	16	16	9	3.2	11.2	2.78995
10	6	11	9	35	17	17	13	3.25714	11.4	2.88852
10	6	11	9	45	17	17	16	3.25714	11.4	2.8113
10	6	11	9	55	17	16	16	3.31429	11.6	2.95032
10	6	11	10	5	16	17	15	3.37143	11.8	3.01344
10	6	11	10	15	17	17	17	3.45714	12.1	3.10409
10	6	11	10	25	17	16	16	3.48571	12.2	3.2056
10	6	11	10	35	16	17	17	3.42857	12	3.15711
10	6	11	10	45	18	17	17	3.45714	12.1	3.11462
10	6	11	10	55	17	18	18	3.51429	12.3	3.11199
10	6	11	11	5	18	18	18	3.54286	12.4	3.07531
10	6	11	11	15	18	18	15	3.57143	12.5	3.0058
10	6	11	11	25	19	20	13	3.6	12.6	2.95782
10	6	11	11	35	20	19	19	3.74286	13.1	2.97037
10	6	11	11	45	19	19	19	3.88571	13.6	3.19747
10	6	11	11	55	18	18	18	3.88571	13.6	3.20017
10	6	11	12	5	19	19	19	3.91429	13.7	3.36127
10	6	11	12	15	18	18	18	3.88571	13.6	3.35274
10	6	11	12	25	18	19	18	4.05714	14.2	3.43028
10	6	11	12	35	19	18	19	4.08571	14.3	3.33293
10	6	11	12	45	19	19	19	4.14286	14.5	3.24658
10	6	11	12	55	20	20	19	4.22857	14.8	3.16514
10	6	11	13	5	20	21	21	4.2	14.7	3.1199
10	6	11	13	15	2	2	2	4.22857	14.8	2.34336
11	1	18	24	4	9	6	5	0.771429	2.7	2.44885
11	1	18	24	14	12	6	6	1.25714	4.4	2.50337
11	1	18	24	24	13	6	6	1.14286	4	2.50549
11	1	18	24	34	12	6	6	1.31429	4.6	2.53966
11	1	18	24	44	13	6	7	1.62857	5.7	2.52465
11	1	18	24	54	12	7	6	1.82857	6.4	2.56126
11	1	18	25	4	13	6	6	1.74286	6.1	2.55909
11	1	18	25	14	13	6	7	2.08571	7.3	2.64278
11	1	18	25	24	13	8	6	2.14286	7.5	2.58304
11	1	18	25	34	14	8	7	2.02857	7.1	2.6006
11	1	18	25	44	13	7	7	2.17143	7.6	2.62494
11	1	18	25	54	12	7	8	2.08571	7.3	2.58742
11	1	18	26	4	14	8	6	2.22857	7.8	2.58085
11	1	18	26	14	14	12	7	2.4	8.4	2.48646
11	1	18	26	24	14	11	7	2.42857	8.5	2.46133
11	1	18	26	34	15	14	8	2.34286	8.2	2.6006
11	1	18	26	44	15	13	8	2.54286	8.9	2.6743
11	1	18	26	54	15	11	9	2.71429	9.5	2.69019
11	1	18	27	4	16	12	8	2.74286	9.6	2.71537
11	1	18	27	14	15	14	12	2.8	9.8	2.68792
11	1	18	27	24	15	14	15	2.65714	9.3	2.75941
11	1	18	27	34	15	16	15	2.74286	9.6	2.77347
11	1	18	27	44	15	15	14	2.85714	10	2.75474
11	1	18	27	54	16	15	15	2.77143	9.7	2.77582
11	1	18	28	4	15	16	12	3.02857	10.6	2.69704
11	1	18	28	14	15	15	11	3	10.5	2.7039
11	1	18	28	24	16	16	16	2.97143	10.4	2.77347
11	1	18	28	34	16	15	16	3	10.5	2.84965
11	1	18	28	44	16	16	15	3.08571	10.8	2.87388
11	1	18	28	54	16	16	16	3.05714	10.7	2.90569
11	1	18	29	4	16	16	16	3.05714	10.7	2.95532
11	1	18	29	14	16	17	16	3.25714	11.4	2.91555
11	1	18	29	24	16	16	16	2.94286	10.3	2.9304
11	1	18	29	34	17	17	17	3.34286	11.7	2.93537
11	1	18	29	44	17	17	17	3.22857	11.3	3.0365
11	1	18	29	54	16	17	16	3.37143	11.8	3.0058
11	1	18	30	4	16	16	17	3.08571	10.8	2.94283
11	1	18	30	14	16	17	11	3.45714	12.1	2.7292
11	1	18	30	24	17	17	12	3.54286	12.4	2.73383
11	1	18	30	34	18	18	18	3.68571	12.9	2.97037
11	1	18	30	44	17	17	16	3.57143	12.5	2.96535
11	1	18	30	54	18	17	17	3.57143	12.5	3.07531
11	1	18	31	4	18	18	17	3.62857	12.7	3.02623
11	1	18	31	14	17	18	17	4	14	3.08052
11	1	18	31	24	18	17	17	3.74286	13.1	3.09884
11	1	18	31	34	18	18	17	3.91429	13.7	3.1491
11	1	18	31	44	17	18	17	3.97143	13.9	3.15711
11	1	18	31	54	18	18	18	3.94286	13.8	3.19206
11	1	18	32	4	19	18	18	3.94286	13.8	3.00071
11	1	18	32	14	18	18	16	4.02857	14.1	2.88852
11	1	18	32	24	18	19	17	4.17143	14.6	2.94533
11	1	18	32	34	18	18	16	4.25714	14.9	2.9855
11	1	18	32	44	19	18	15	4.2	14.7	3.07792
11	1	18	32	54	18	19	17	4.22857	14.8	3.21103
11	1	18	33	4	19	19	16	4.34286	15.2	3.12519
11	1	18	33	14	19	18	15	4.48571	15.7	3.15177
11	1	18	33	24	19	19	16	4.25714	14.9	3.1705
11	1	18	33	34	19	19	18	4.48571	15.7	3.27141
11	1	18	33	44	19	20	18	4.57143	16	3.28529
11	1	18	33	54	17	16	15	4.51429	15.8	3.13579
11	1	18	34	4	20	19	12	4.65714	16.3	3.00325
11	1	18	34	14	19	20	11	4.62857	16.2	2.83521
11	1	18	34	24	20	19	10	4.88571	17.1	2.80892
11	1	18	34	34	1	2	1	4.8	16.8	2.34733
11	2	17	14	11	6	4	1	1.02857	3.6	2.33149
11	2	17	14	21	11	10	1	0.942857	3.3	2.34535
11	2	17	14	31	11	12	1	1.11429	3.9	2.32754
11	2	17	14	41	12	11	3	1.48571	5.2	2.3693
11	2	17	14	51	11	11	4	1.57143	5.5	2.38541
11	2	17	15	1	11	12	2	1.65714	5.8	2.3533
11	2	17	15	11	12	11	7	1.88571	6.6	2.43644
11	2	17	15	21	12	12	6	2.11429	7.4	2.44471
11	2	17	15	31	12	12	4	2.02857	7.1	2.40977
11	2	17	15	41	13	13	7	2.2	7.7	2.44471
11	2	17	15	51	12	12	6	2.17143	7.6	2.42204
11	2	17	16	1	12	13	8	2.25714	7.9	2.45924
11	2	17	16	11	13	12	10	2.25714	7.9	2.57431
11	2	17	16	21	13	13	12	2.17143	7.6	2.62271
11	2	17	16	31	13	13	10	2.37143	8.3	2.55044
11	2	17	16	41	14	14	10	2.37143	8.3	2.49068
11	2	17	16	51	13	13	9	2.4	8.4	2.51186
11	2	17	17	1	15	14	9	2.42857	8.5	2.51612
11	2	17	17	11	14	16	8	2.45714	8.6	2.51612
11	2	17	17	21	15	14	8	2.77143	9.7	2.56343
11	2	17	17	31	16	16	8	2.74286	9.6	2.53966
11	2	17	17	41	15	15	10	2.88571	10.1	2.58304
11	2	17	17	51	16	16	13	2.85714	10	2.65849
11	2	17	18	1	15	15	15	2.94286	10.3	2.73383
11	2	17	18	11	15	15	15	3.05714	10.7	2.80892
11	2	17	18	21	16	15	14	3.08571	10.8	2.73614
11	2	17	18	31	15	16	15	3.08571	10.8	2.66074
11	2	17	18	41	16	16	13	3.22857	11.3	2.71077
11	2	17	18	51	17	17	12	3.34286	11.7	2.62939
11	2	17	19	1	17	17	12	3.37143	11.8	2.70161
11	2	17	19	11	17	17	17	3.37143	11.8	2.75241
11	2	17	19	21	16	17	14	3.42857	12	2.77582
11	2	17	19	31	17	16	11	3.6	12.6	2.74775
11	2	17	19	41	17	18	17	3.65714	12.8	2.81845
11	2	17	19	51	16	15	14	3.65714	12.8	2.79705
11	2	17	20	1	16	17	16	3.82857	13.4	2.89832
11	2	17	20	11	18	16	17	3.68571	12.9	2.93537
11	2	17	20	21	17	18	17	4	14	2.90569
11	2	17	20	31	17	17	17	3.74286	13.1	2.91555
11	2	17	20	41	17	17	17	4.14286	14.5	2.96535
11	2	17	20	51	18	18	14	4.14286	14.5	2.86902
11	2	17	21	1	18	18	16	4.17143	14.6	2.78052
11	2	17	21	11	19	19	15	4.25714	14.9	2.86659
11	2	17	21	21	18	18	17	4.34286	15.2	3.02879
11	2	17	21	31	18	19	17	4.42857	15.5	2.96786
11	2	17	21	41	19	18	18	4.31429	15.1	3.08052
11	2	17	21	51	19	19	18	4.62857	16.2	2.99817
11	2	17	22	1	18	18	12	4.51429	15.8	2.95282
11	2	17	22	11	19	19	10	4.62857	16.2	3.03136
11	2	17	22	21	19	19	15	4.68571	16.4	3.02111
11	2	17	22	31	19	19	19	4.54286	15.9	2.97037
11	2	17	22	41	19	19	19	4.57143	16	2.93537
11	2	17	22	51	19	19	19	4.65714	16.3	2.99056
11	2	17	23	1	20	20	19	4.68571	16.4	3.00834
11	2	17	23	11	19	19	19	4.8	16.8	3.09098
11	2	17	23	21	20	20	20	4.62857	16.2	3.03136
11	2	17	23	31	19	19	19	4.85714	17	3.01344
11	2	17	23	41	20	20	20	4.82857	16.9	3.23286
11	2	17	23	51	20	20	17	4.94286	17.3	3.14377
11	2	17	24	1	19	19	15	4.97143	17.4	3.2056
11	2	17	24	11	20	20	19	5.14286	18	3.30482
11	2	17	24	21	20	20	15	4.94286	17.3	3.19206
11	2	17	24	31	20	20	19	4.97143	17.4	3.18126
11	2	17	24	41	20	20	18	5.2	18.2	3.09359
11	2	17	24	51	20	20	16	5.08571	17.8	3.03136
11	2	17	25	1	20	20	13	4.97143	17.4	2.92792
11	2	17	25	11	2	2	1	4.94286	17.3	2.34733
11	3	13	6	14	10	10	1	0.828571	2.9	2.32164
11	3	13	6	24	12	12	0	1.17143	4.1	1
11	3	13	6	34	12	12	0	1.05714	3.7	2.31183
11	3	13	6	44	12	12	0	1.28571	4.5	2.31183
11	3	13	6	54	12	11	0	1.45714	5.1	1
11	3	13	7	4	12	13	0	1.62857	5.7	1
11	3	13	7	14	12	12	1	2	7	1
11	3	13	7	24	13	12	0	2	7	1
11	3	13	7	34	12	13	1	2.02857	7.1	1
11	3	13	7	44	13	13	0	1.91429	6.7	2.31183
11	3	13	7	54	13	13	0	2.02857	7.1	1
11	3	13	8	4	13	13	0	1.97143	6.9	1
11	3	13	8	14	13	13	1	2.17143	7.6	2.32164
11	3	13	8	24	13	13	6	2.05714	7.2	2.36329
11	3	13	8	34	14	14	6	2.14286	7.5	2.36129
11	3	13	8	44	13	13	6	2.11429	7.4	2.42204
11	3	13	8	54	14	13	6	2.05714	7.2	2.42615
11	3	13	9	4	13	14	5	2.25714	7.9	2.41794
11	3	13	9	14	14	14	7	2.17143	7.6	2.47806
11	3	13	9	24	14	14	7	2.4	8.4	2.47596
11	3	13	9	34	14	14	7	2.45714	8.6	2.50337
11	3	13	9	44	14	14	8	2.45714	8.6	2.51612
11	3	13	9	54	14	14	7	2.34286	8.2	2.53322
11	3	13	10	4	14	14	7	2.45714	8.6	2.53108
11	3	13	10	14	15	14	6	2.54286	8.9	2.52465
11	3	13	10	24	14	15	9	2.4	8.4	2.56778
11	3	13	10	34	14	15	8	2.4	8.4	2.6028
11	3	13	10	44	15	14	8	2.4	8.4	2.65624
11	3	13	10	54	13	14	11	2.4	8.4	2.58961
11	3	13	11	4	15	15	8	2.42857	8.5	2.61606
11	3	13	11	14	16	16	13	2.45714	8.6	2.67656
11	3	13	11	24	15	15	12	2.62857	9.2	2.6743
11	3	13	11	34	16	15	13	2.42857	8.5	2.71997
11	3	13	11	44	15	16	15	2.74286	9.6	2.78759
11	3	13	11	54	16	16	16	2.65714	9.3	2.76409
11	3	13	12	4	16	16	16	2.74286	9.6	2.76643
11	3	13	12	14	16	16	16	2.77143	9.7	2.75707
11	3	13	12	24	16	16	14	2.71429	9.5	2.80654
11	3	13	12	34	16	16	15	2.94286	10.3	2.81368
11	3	13	12	44	17	17	17	2.8	9.8	2.91062
11	3	13	12	54	17	16	17	2.88571	10.1	2.90077
11	3	13	13	4	17	16	17	3.08571	10.8	2.85932
11	3	13	13	14	17	17	17	3.11429	10.9	2.86174
11	3	13	13	24	17	18	16	3.08571	10.8	2.85206
11	3	13	13	34	18	16	18	3.02857	10.6	2.89587
11	3	13	13	44	17	15	18	3.17143	11.1	2.94782
11	3	13	13	54	15	15	16	3.22857	11.3	2.80417
11	3	13	14	4	18	16	18	3	10.5	2.90815
11	3	13	14	14	18	12	18	3.31429	11.6	2.97289
11	3	13	14	24	19	13	19	3.2	11.2	3.01344
11	3	13	14	34	18	13	18	3.42857	12	3.07011
11	3	13	14	44	18	13	18	3.22857	11.3	3.16246
11	3	13	14	54	19	12	19	3.37143	11.8	3.16782
11	3	13	15	4	18	10	18	3.6	12.6	3.21103
11	3	13	15	14	19	14	19	3.65714	12.8	3.32447
11	3	13	15	24	19	12	19	3.65714	12.8	3.31885
11	3	13	15	34	20	15	20	3.8	13.3	3.34424
11	3	13	15	44	19	11	19	3.62857	12.7	3.31885
11	3	13	15	54	20	11	20	3.97143	13.9	3.26864
11	3	13	16	4	20	11	20	3.94286	13.8	3.2356
11	3	13	16	14	20	11	20	3.74286	13.1	3.37268
11	3	13	16	24	20	13	20	3.74286	13.1	3.40712
11	3	13	16	34	20	13	20	3.97143	13.9	3.46532
11	3	13	16	44	21	12	21	3.94286	13.8	3.82946
11	3	13	16	54	20	14	20	3.85714	13.5	3.73973
11	3	13	17	4	21	11	21	3.94286	13.8	3.5605
11	3	13	17	14	20	10	20	3.77143	13.2	3.5245
11	3	13	17	24	21	15	21	4.2	14.7	3.54846
11	3	13	17	34	2	1	2	4.42857	15.5	2.40569
11	4	13	53	6	12	12	5	1.31429	4.6	2.79468
11	4	13	53	16	12	11	6	1.28571	4.5	2.96033
11	4	13	53	26	11	12	6	1.14286	4	2.97037
11	4	13	53	36	12	12	6	1.45714	5.1	3.09884
11	4	13	53	46	12	11	6	1.37143	4.8	3.13049
11	4	13	53	56	13	13	6	1.74286	6.1	3.2056
11	4	13	54	6	12	12	6	1.8	6.3	3.07792
11	4	13	54	16	12	12	7	1.94286	6.8	3.04164
11	4	13	54	26	13	13	6	1.62857	5.7	2.97541
11	4	13	54	36	13	13	7	2.2	7.7	2.85932
11	4	13	54	46	14	14	6	2.02857	7.1	2.90323
11	4	13	54	56	13	13	7	2.22857	7.8	3.04422
11	4	13	55	6	13	14	7	2.08571	7.3	2.73846
11	4	13	55	16	14	13	7	2.45714	8.6	2.82084
11	4	13	55	26	13	14	6	2.2	7.7	2.76643
11	4	13	55	36	14	13	7	2.31429	8.1	2.72689
11	4	13	55	46	14	14	7	2.42857	8.5	2.67656
11	4	13	55	56	14	14	7	2.37143	8.3	2.73614
11	4	13	56	6	14	14	7	2.42857	8.5	2.70161
11	4	13	56	16	14	14	6	2.48571	8.7	2.65399
11	4	13	56	26	14	14	7	2.51429	8.8	2.75707
11	4	13	56	36	14	14	6	2.34286	8.2	2.61828
11	4	13	56	46	14	14	7	2.54286	8.9	2.6495
11	4	13	56	56	15	15	6	2.57143	9	2.68792
11	4	13	57	6	14	14	8	2.68571	9.4	2.52465
11	4	13	57	16	15	15	9	2.71429	9.5	2.62939
11	4	13	57	26	14	15	8	2.71429	9.5	2.67656
11	4	13	57	36	15	14	9	2.48571	8.7	2.65624
11	4	13	57	46	15	16	8	2.57143	9	2.6028
11	4	13	57	56	15	15	10	2.57143	9	2.55909
11	4	13	58	6	16	16	11	2.85714	10	2.50761
11	4	13	58	16	16	15	8	2.74286	9.6	2.5656
11	4	13	58	26	16	16	6	2.62857	9.2	2.64726
11	4	13	58	36	16	16	8	2.71429	9.5	2.5526
11	4	13	58	46	16	16	9	2.82857	9.9	2.6028
11	4	13	58	56	16	17	10	2.74286	9.6	2.65849
11	4	13	59	6	17	16	11	2.88571	10.1	2.64054
11	4	13	59	16	16	17	10	2.85714	10	2.65624
11	4	13	59	26	17	16	10	2.6	9.1	2.71077
11	4	13	59	36	17	17	8	2.8	9.8	2.7292
11	4	13	59	46	16	17	9	2.71429	9.5	2.71077
11	4	14	-1	56	17	17	12			2.6811
11	4	14	0	6	18	17	11	2.71429	9.5	2.65399
11	4	14	0	16	17	18	12	2.6	9.1	2.67203
11	4	14	0	26	18	18	9	2.74286	9.6	2.85206
11	4	14	0	36	18	18	10	2.77143	9.7	2.79232
11	4	14	0	46	18	18	9	2.8	9.8	2.5984
11	4	14	0	56	18	18	9	2.94286	10.3	2.64054
11	4	14	1	6	19	18	14	2.97143	10.4	2.66074
11	4	14	1	16	18	19	12	3	10.5	2.63831
11	4	14	1	26	18	18	11	3.2	11.2	2.74543
11	4	14	1	36	19	19	12	3.28571	11.5	2.69247
11	4	14	1	46	19	19	11	3.4	11.9	2.75941
11	4	14	1	56	19	19	12	3.14286	11	2.86174
11	4	14	2	6	19	19	11	3.08571	10.8	2.91555
11	4	14	2	16	20	19	14	3.08571	10.8	2.83041
11	4	14	2	26	19	20	13	3.02857	10.6	2.93537
11	4	14	2	36	20	18	11	3.2	11.2	2.88852
11	4	14	2	46	20	20	9	3.31429	11.6	2.65849
11	4	14	2	56	20	19	10	3.42857	12	2.92049
11	4	14	3	6	21	21	10	3.65714	12.8	2.96535
11	4	14	3	16	20	19	10	3.51429	12.3	3.02623
11	4	14	3	26	21	20	12	3.54286	12.4	3.02879
11	4	14	3	36	21	19	11	3.68571	12.9	3.15711
11	4	14	3	46	21	18	11	3.68571	12.9	3.15444
11	4	14	3	56	21	18	13	3.62857	12.7	3.15177
11	4	14	4	6	21	18	11	3.31429	11.6	3.14377
11	4	14	4	16	21	17	12	3.65714	12.8	3.02367
11	4	14	4	26	21	21	11	3.8	13.3	2.94034
11	4	14	4	36	21	19	10	3.85714	13.5	3.09622
11	4	14	4	46	22	20	11	3.37143	11.8	3.0365
11	4	14	4	56	22	18	11	3.97143	13.9	3.31604
11	4	14	5	6	22	20	11	3.77143	13.2	3.18935
11	4	14	5	16	1	2	1	3.91429	13.7	2.3673
12	1	12	17	16	10	9	0	0.885714	3.1	2.37131
12	1	12	17	26	10	10	1	1.68571	5.9	2.37734
12	1	12	17	36	10	10	3	1.51429	5.3	2.4282
12	1	12	17	46	10	10	4	1.34286	4.7	2.4159
12	1	12	17	56	9	8	3	1.42857	5	2.40977
12	1	12	18	6	10	11	4	1.45714	5.1	2.44678
12	1	12	18	16	10	10	4	1.71429	6	2.45716
12	1	12	18	26	10	11	4	1.71429	6	2.46341
12	1	12	18	36	11	10	5	1.68571	5.9	2.49279
12	1	12	18	46	11	12	5	1.91429	6.7	2.49701
12	1	12	18	56	11	10	5	1.74286	6.1	2.594
12	1	12	19	6	11	12	6	2.34286	8.2	2.57431
12	1	12	19	16	12	11	6	2.22857	7.8	2.85448
12	1	12	19	26	11	11	5	1.94286	6.8	2.85448
12	1	12	19	36	12	12	6	2.14286	7.5	2.81368
12	1	12	19	46	12	12	6	2.14286	7.5	2.78759
12	1	12	19	56	11	12	9	2.25714	7.9	2.69704
12	1	12	20	6	12	12	7	2.2	7.7	2.66525
12	1	12	20	16	12	12	7	2.71429	9.5	2.663
12	1	12	20	26	12	12	6	2.62857	9.2	2.61385
12	1	12	20	36	13	13	10	2.54286	8.9	2.74078
12	1	12	20	46	13	13	11	2.68571	9.4	2.75241
12	1	12	20	56	10	10	10	2.17143	7.6	2.67203
12	1	12	21	6	13	12	13	2.74286	9.6	2.84242
12	1	12	21	16	12	14	12	2.77143	9.7	2.8569
12	1	12	21	26	14	13	14	2.85714	10	2.89587
12	1	12	21	36	13	13	14	2.82857	9.9	2.89832
12	1	12	21	46	14	14	13	3	10.5	2.85448
12	1	12	21	56	14	14	14	2.88571	10.1	2.81368
12	1	12	22	6	13	14	14	2.88571	10.1	2.95032
12	1	12	22	16	14	14	14	3.4	11.9	2.94782
12	1	12	22	26	14	14	14	3.17143	11.1	2.98803
12	1	12	22	36	14	14	14	3.11429	10.9	3.08575
12	1	12	22	46	14	14	14	3.31429	11.6	3.12255
12	1	12	22	56	14	14	15	3.48571	12.2	3.11726
12	1	12	23	6	15	15	14	2.97143	10.4	3.16514
12	1	12	23	16	14	15	15	3.74286	13.1	3.20017
12	1	12	23	26	15	14	14	3.45714	12.1	3.22193
12	1	12	23	36	15	15	16	3.42857	12	3.27696
12	1	12	23	46	16	16	15	3.45714	12.1	3.31323
12	1	12	23	56	15	15	16	3.88571	13.6	3.21375
12	1	12	24	6	16	16	15	3.6	12.6	3.23834
12	1	12	24	16	16	16	16	3.88571	13.6	3.31604
12	1	12	24	26	15	15	15	3.6	12.6	3.42158
12	1	12	24	36	16	16	16	4.14286	14.5	3.45067
12	1	12	24	46	16	15	16	3.91429	13.7	3.43319
12	1	12	24	56	15	16	15	4.2	14.7	3.43901
12	1	12	25	6	16	16	16	3.82857	13.4	3.37553
12	1	12	25	16	16	16	17	4.28571	15	3.54546
12	1	12	25	26	16	16	15	3.68571	12.9	3.4129
12	1	12	25	36	16	16	17	4.57143	16	3.54246
12	1	12	25	46	17	16	16	4.51429	15.8	3.6645
12	1	12	25	56	14	15	16	4.25714	14.9	3.45652
12	1	12	26	6	17	17	16	4.34286	15.2	3.73025
12	1	12	26	16	17	17	17	4.48571	15.7	3.67693
12	1	12	26	26	16	17	17	4.34286	15.2	3.78113
12	1	12	26	36	18	16	17	4.6	16.1	3.99508
12	1	12	26	46	16	17	17	4.42857	15.5	3.77793
12	1	12	26	56	17	17	17	4.57143	16	3.91803
12	1	12	27	6	18	18	17	4.57143	16	4.02565
12	1	12	27	16	17	17	17	4.25714	14.9	3.92135
12	1	12	27	26	17	17	18	4.71429	16.5	3.93465
12	1	12	27	36	18	18	16	4.65714	16.3	3.73025
12	1	12	27	46	19	18	18	4.42857	15.5	3.95135
12	1	12	27	56	17	18	18	4.42857	15.5	3.99508
12	1	12	28	6	19	18	18	4.82857	16.9	4.01203
12	1	12	28	16	18	18	18	4.8	16.8	3.95135
12	1	12	28	26	18	18	19	4.88571	17.1	3.81651
12	1	12	28	36	19	18	18	4.88571	17.1	3.8653
12	1	12	28	46	18	19	19	4.85714	17	4.21043
12	1	12	28	56	19	19	18	5.08571	17.8	4.29688
12	1	12	29	6	18	18	19	5	17.5	4.49411
12	1	12	29	16	19	19	18	5.14286	18	4.38138
12	1	12	29	26	19	19	19	5.2	18.2	4.41116
12	1	12	29	36	18	18	19	5.05714	17.7	4.45622
12	1	12	29	46	19	20	19	4.85714	17	4.33342
12	1	12	29	56	19	18	19	5.45714	19.1	4.35549
12	1	12	30	6	1	2	2	4.97143	17.4	2.45924
12	2	11	1	39	6	2	0	0.885714	3.1	2.32557
12	2	11	1	49	9	5	1	1.22857	4.3	2.31183
12	2	11	1	59	9	4	2	1.88571	6.6	2.31575
12	2	11	2	9	9	5	5	1.34286	4.7	2.33742
12	2	11	2	19	10	5	5	1.57143	5.5	2.36329
12	2	11	2	29	10	5	3	1.51429	5.3	2.3394
12	2	11	2	39	10	5	8	1.45714	5.1	2.3673
12	2	11	2	49	10	5	1	1.62857	5.7	2.32951
12	2	11	2	59	10	5	8	1.8	6.3	2.39959
12	2	11	3	9	10	5	8	1.82857	6.4	2.45093
12	2	11	3	19	10	5	7	1.91429	6.7	2.43644
12	2	11	3	29	11	5	7	1.85714	6.5	2.45508
12	2	11	3	39	11	6	6	1.6	5.6	2.48016
12	2	11	3	49	11	5	6	2.31429	8.1	2.49068
12	2	11	3	59	10	6	7	2.14286	7.5	2.43644
12	2	11	4	9	11	6	5	2.4	8.4	2.46759
12	2	11	4	19	12	5	6	1.91429	6.7	2.47177
12	2	11	4	29	12	7	8	2.22857	7.8	2.49701
12	2	11	4	39	11	10	6	2.11429	7.4	2.6028
12	2	11	4	49	12	8	8	2.31429	8.1	2.62271
12	2	11	4	59	12	9	10	2.28571	8	2.71537
12	2	11	5	9	13	9	13	2.42857	8.5	2.89832
12	2	11	5	19	12	12	13	2.91429	10.2	2.82084
12	2	11	5	29	13	10	13	2.37143	8.3	2.82562
12	2	11	5	39	14	14	13	2.45714	8.6	2.9304
12	2	11	5	49	14	14	14	2.57143	9	2.80892
12	2	11	5	59	13	14	14	2.65714	9.3	2.89832
12	2	11	6	9	14	14	14	2.48571	8.7	3.01344
12	2	11	6	19	14	13	14	2.57143	9	3.13845
12	2	11	6	29	14	15	14	2.88571	10.1	3.18935
12	2	11	6	39	15	14	15	3.08571	10.8	3.15978
12	2	11	6	49	14	15	14	3	10.5	3.28808
12	2	11	6	59	14	12	13	3.31429	11.6	3.22739
12	2	11	7	9	15	15	14	3.42857	12	3.50071
12	2	11	7	19	15	15	15	3.14286	11	3.39273
12	2	11	7	29	15	15	15	3.28571	11.5	3.44484
12	2	11	7	39	15	15	15	3.37143	11.8	3.34141
12	2	11	7	49	15	15	15	3.25714	11.4	3.53646
12	2	11	7	59	15	15	15	3.97143	13.9	3.59382
12	2	11	8	9	15	15	16	3.71429	13	3.68629
12	2	11	8	19	15	15	15	3.37143	11.8	3.6676
12	2	11	8	29	15	16	15	4	14	3.68317
12	2	11	8	39	16	15	16	3.8	13.3	3.90809
12	2	11	8	49	16	16	15	3.88571	13.6	3.8653
12	2	11	8	59	15	15	16	3.8	13.3	3.9614
12	2	11	9	9	16	16	15	3.91429	13.7	4.05988
12	2	11	9	19	16	16	16	4	14	4.00524
12	2	11	9	29	15	15	16	4.08571	14.3	4.19975
12	2	11	9	39	16	16	16	3.71429	13	4.20687
12	2	11	9	49	16	16	15	4	14	4.30052
12	2	11	9	59	16	16	16	3.94286	13.8	4.05988
12	2	11	10	9	16	16	16	3.94286	13.8	4.33342
12	2	11	10	19	16	16	17	4.11429	14.4	4.40743
12	2	11	10	29	16	16	16	4.05714	14.2	4.35549
12	2	11	10	39	17	17	16	3.65714	12.8	4.517
12	2	11	10	49	16	17	17	4.25714	14.9	4.42988
12	2	11	10	59	17	16	17	4.14286	14.5	4.55542
12	2	11	11	9	17	17	17	4.08571	14.3	4.57474
12	2	11	11	19	16	17	16	4.31429	15.1	4.64501
12	2	11	11	29	17	17	17	4.2	14.7	4.74439
12	2	11	11	39	17	17	17	4.11429	14.4	4.85411
12	2	11	11	49	18	17	17	3.17143	11.1	4.68451
12	2	11	11	59	17	17	18	4.17143	14.6	4.89954
12	2	11	12	9	17	18	17	3.62857	12.7	5.03838
12	2	11	12	19	18	17	18	4.54286	15.9	4.66077
12	2	11	12	29	17	17	17	4.22857	14.8	5.39609
12	2	11	12	39	17	18	18	4.2	14.7	4.92449
12	2	11	12	49	18	18	17	4.4	15.4	5.30547
12	2	11	12	59	18	17	18	3.97143	13.9	5.23851
12	2	11	13	9	17	18	18	4.68571	16.4	4.82542
12	2	11	13	19	18	18	17	5.05714	17.7	5.06404
12	2	11	13	29	18	18	18	4.74286	16.6	5.07693
12	2	11	13	39	18	18	18	4.57143	16	5.48826
12	2	11	13	49	18	18	18	4.85714	17	5.38696
12	2	11	13	59	19	18	18	4.85714	17	5.96313
12	2	11	14	9	18	18	19	5.05714	17.7	5.86299
12	2	11	14	19	18	19	18	5.05714	17.7	5.98337
12	2	11	14	29	18	18	19	5.2	18.2	6.15814
12	2	11	14	39	21	16	21	5.28571	18.5	6.58418
12	2	11	14	49	24	12	23	5.25714	18.4	6.89225
12	2	11	14	59	19	17	20	5.14286	18	6.12693
12	2	11	15	9	24	15	23	5.65714	19.8	6.46814
12	2	11	15	19	23	13	24	5.68571	19.9	6.2263
12	2	11	15	29	23	15	22	5.88571	20.6	6.28457
12	2	11	15	39	24	17	24	5.94286	20.8	5.83328
12	2	11	15	49	22	15	21	5.91429	20.7	5.10711
12	2	11	15	59	22	15	23	6.14286	21.5	5.35966
12	2	11	16	9	2	2	2	6.31429	22.1	2.47806
12	3	14	8	12	7	4	3	1.25714	4.4	2.46341
12	3	14	8	22	10	5	5	1.25714	4.4	2.7431
12	3	14	8	32	10	5	5	1.42857	5	2.78759
12	3	14	8	42	9	5	4	1.37143	4.8	2.82084
12	3	14	8	52	10	5	6	1.42857	5	2.77582
12	3	14	9	2	10	5	5	1.22857	4.3	2.84001
12	3	14	9	12	10	5	5	1.25714	4.4	2.93537
12	3	14	9	22	11	5	5	1.6	5.6	2.9304
12	3	14	9	32	9	5	5	1.57143	5.5	2.93288
12	3	14	9	42	10	5	7	1.71429	6	3.04164
12	3	14	9	52	11	5	5	1.82857	6.4	2.97541
12	3	14	10	2	11	5	7	1.85714	6.5	2.94782
12	3	14	10	12	11	6	7	1.88571	6.6	2.94034
12	3	14	10	22	11	6	5	1.85714	6.5	2.9855
12	3	14	10	32	11	5	6	1.82857	6.4	3.01855
12	3	14	10	42	11	6	8	2.02857	7.1	3.05455
12	3	14	10	52	12	5	7	2.22857	7.8	3.12519
12	3	14	11	2	11	6	9	1.88571	6.6	3.09884
12	3	14	11	12	11	6	10	2.31429	8.1	3.22193
12	3	14	11	22	12	6	9	2	7	3.24383
12	3	14	11	32	12	5	10	2.28571	8	3.26311
12	3	14	11	42	12	7	9	2.22857	7.8	3.24933
12	3	14	11	52	12	7	7	2.17143	7.6	3.35843
12	3	14	12	2	13	6	6	2.17143	7.6	3.21103
12	3	14	12	12	12	7	8	2.34286	8.2	3.16246
12	3	14	12	22	14	10	7	2.4	8.4	3.15711
12	3	14	12	32	13	8	8	2.57143	9	3.11462
12	3	14	12	42	13	9	7	2.45714	8.6	3.33293
12	3	14	12	52	13	11	7	2.6	9.1	3.5245
12	3	14	13	2	13	9	9	2.65714	9.3	3.38125
12	3	14	13	12	14	13	10	2.54286	8.9	3.44192
12	3	14	13	22	14	14	7	2.54286	8.9	3.46238
12	3	14	13	32	14	12	11	2.88571	10.1	3.40136
12	3	14	13	42	14	13	7	2.85714	10	3.46238
12	3	14	13	52	14	13	8	2.68571	9.4	3.47119
12	3	14	14	2	14	15	8	3.42857	12	3.41868
12	3	14	14	12	15	14	9	3.05714	10.7	3.49478
12	3	14	14	22	15	14	7	2.82857	9.9	3.34707
12	3	14	14	32	14	15	9	3.11429	10.9	3.33011
12	3	14	14	42	15	14	8	3.11429	10.9	3.6336
12	3	14	14	52	15	16	7	3.28571	11.5	3.50961
12	3	14	15	2	15	14	12	3.11429	10.9	3.6676
12	3	14	15	12	15	16	11	3.14286	11	3.59686
12	3	14	15	22	16	15	8	3.02857	10.6	3.69566
12	3	14	15	32	15	15	10	3	10.5	3.71449
12	3	14	15	42	16	16	10	3.02857	10.6	3.76197
12	3	14	15	52	15	15	8	3.05714	10.7	3.63668
12	3	14	16	2	16	14	8	2.91429	10.2	3.7082
12	3	14	16	12	16	13	8	3	10.5	3.59991
[truncated: 455 more rows]

## Sheet: 60sec
#2 sheet: Data is summarized in 60-sec epoch and used for energy expenditure estimation
id	visit	hr	min	av_METs_60	av_VO2mlkgmin_60	freedson	freedson_combined	sasaki	Crouter_EE_waist_60	santos_vt	santos_vm
1	3	14	0	2.28571	8	1.94701	1.16069	2.45565	2.51109	2.63413	2.9156
1	3	14	1	2.62857	9.2	2.25945	1.87454	2.73149	2.65462	2.89744	3.06583
1	3	14	2	2.85238	9.98333	2.53929	2.51391	3.23586	2.78932	3.13328	3.34051
1	3	14	3	3.0381	10.6333	2.73883	2.96983	3.38302	2.89076	3.30145	3.42065
1	3	14	4	3.4619	12.1167	2.95746	3.46934	3.4709	3.0054	3.4857	3.46852
1	3	14	5	4.02381	14.0833	3.2524	3.2524	4.05967	3.16689	3.73427	3.78917
1	3	14	6	4.59048	16.0667	3.53542	3.53542	4.31255	3.33014	3.97279	3.92689
2	3	14	36	1.41905	4.96667	1.9494	1.89696	1.76824	2.51197	2.63614	2.54123
2	3	14	37	2.15714	7.55	2.09568	2.44064	2.00788	2.57845	2.75942	2.67174
2	3	14	38	2.4619	8.61667	2.203	2.83953	2.3939	2.62843	2.84987	2.88197
2	3	14	39	2.74762	9.61667	2.35564	3.40685	2.7598	2.69992	2.97851	3.08124
2	3	14	40	2.91905	10.2167	2.46297	3.80574	3.11906	2.75196	3.06896	3.2769
2	3	14	41	3.12381	10.9333	2.41129	3.61368	3.31285	2.72691	3.02541	3.38244
2	4	12	45	1.1381	3.98333	1.44457	0.0206834	0.973515	1	2.21069	2.10841
2	4	12	46	1.88095	6.58333	1.49466	0.206834	1.31216	1.88274	2.2529	2.29284
2	4	12	47	1.9619	6.86667	1.65207	0.791878	1.59343	2.38288	2.38556	2.44602
2	4	12	48	2.01905	7.06667	1.75701	1.18191	1.77634	2.42765	2.474	2.54564
2	4	12	49	1.87619	6.56667	1.93588	1.84673	2.12153	2.50597	2.62475	2.73363
2	4	12	50	2.37619	8.31667	2.34372	3.36253	2.51473	2.69555	2.96846	2.94777
3	3	12	38	1.31429	4.6	1.87387	1.10328	3.50791	2.47859	2.57249	3.48867
3	3	12	39	2.02857	7.1	2.11555	1.71643	3.47438	2.58735	2.77617	3.47041
3	3	12	40	2.20952	7.73333	2.27853	2.12991	3.65304	2.66332	2.91352	3.56771
3	3	12	41	2.35714	8.25	2.43594	2.52927	3.7175	2.73985	3.04618	3.60282
3	3	12	42	2.72381	9.53333	2.84139	3.55792	4.23608	2.94303	3.38788	3.88524
3	3	12	43	3.04762	10.6667	3.01231	3.01231	4.30871	3.03669	3.53193	3.9248
3	3	12	44	3.39048	11.8667	3.58392	3.58392	4.86215	3.35773	4.01366	4.2262
3	3	12	45	3.68095	12.8833	3.82003	3.82003	5.30963	3.50886	4.21265	4.46991
3	3	12	46	4.08571	14.3	3.66103	3.66103	5.05986	3.44277	4.07865	4.33388
3	4	11	51	1.81429	6.35	1.84287	1.02462	2.42954	2.4649	2.54636	2.90138
3	4	11	52	2.24762	7.86667	1.81345	0.949988	2.32375	2.45288	2.52157	2.84376
3	4	11	53	2.54286	8.9	2.1402	1.77896	3.07199	2.59847	2.79694	3.25126
3	4	11	54	2.75238	9.63333	2.13145	1.75677	2.79478	2.59503	2.78957	3.10029
3	4	11	55	3.1619	11.0667	2.57268	2.87618	3.55316	2.80588	3.16142	3.51331
3	4	11	56	3.44286	12.05	2.98131	3.9129	3.73775	3.01992	3.5058	3.61385
3	4	11	57	3.75714	13.15	3.63003	3.63003	4.53268	3.38652	4.05252	4.04677
3	4	11	58	4.02857	14.1	3.49011	3.49011	4.30966	3.30346	3.9346	3.92531
4	1	12	42	1.56667	5.48333	1.74985	0.62284	2.13486	2.42644	2.46797	2.74089
4	1	12	43	2.5619	8.96667	2.22367	1.57223	2.68253	2.63762	2.86729	3.03916
4	1	12	44	2.94286	10.3	2.17836	1.48143	2.49809	2.6168	2.8291	2.93871
4	1	12	45	3.1619	11.0667	2.47171	2.06923	2.82476	2.75689	3.07633	3.11662
4	1	12	46	3.33333	11.6667	2.59017	2.30658	2.96533	2.817	3.17616	3.19318
4	1	12	47	3.55238	12.4333	2.95746	3.04252	3.20959	3.00483	3.4857	3.3262
4	1	12	48	3.80952	13.3333	2.97892	3.08552	3.29191	3.01879	3.50379	3.37104
4	1	12	49	4.1	14.35	3.2842	3.2842	3.59342	3.1838	3.76107	3.53524
4	2	14	25	1.75238	6.13333	2.04639	1.21701	2.88242	2.55586	2.71788	3.14802
4	2	14	26	2.28095	7.98333	2.21334	1.55152	3.10706	2.63308	2.85858	3.27036
4	2	14	27	2.62381	9.18333	2.68477	2.49614	3.48308	2.86588	3.25589	3.47515
4	2	14	28	3.10952	10.8833	2.71896	2.56463	3.44328	2.88156	3.2847	3.45347
4	2	14	29	3.4	11.9	3.13713	3.13713	3.73221	3.10248	3.63712	3.61083
4	2	14	30	3.71429	13	3.43923	3.43923	4.03943	3.27469	3.89172	3.77815
4	2	14	31	4.06667	14.2333	3.72543	3.72543	4.21743	3.44377	4.13292	3.87508
4	2	14	32	4.3	15.05	3.68647	3.68647	4.27153	3.42001	4.10009	3.90455
4	3	16	20	1.25238	4.38333	1.65763	0.438058	1.89977	2.38594	2.39025	2.61286
4	3	16	21	2.16667	7.58333	1.99074	1.1055	2.41182	2.53062	2.67098	2.89173
4	3	16	22	2.54762	8.91667	2.14497	1.41453	2.30254	2.6009	2.80096	2.83221
4	3	16	23	2.79048	9.76667	2.37075	1.86693	2.67396	2.70759	2.99124	3.03449
4	3	16	24	2.94762	10.3167	2.37472	1.87489	2.73076	2.70939	2.99459	3.06543
4	3	16	25	3.27143	11.45	2.54565	2.21737	3.05807	2.79238	3.13864	3.24368
4	3	16	26	3.49524	12.2333	2.68159	2.48977	3.31022	2.86115	3.25321	3.38101
4	3	16	27	3.82381	13.3833	2.88034	2.888	3.69831	2.96458	3.42071	3.59237
4	3	16	28	4.1619	14.5667	2.8867	2.90074	3.8035	2.96829	3.42607	3.64965
6	1	13	38	1.37143	4.8	1.76655	0.939582	1.51421	2.43203	2.48204	2.40288
6	1	13	39	1.97143	6.9	1.75462	0.905374	1.66941	2.42697	2.47199	2.4874
6	1	13	40	2.14762	7.51667	1.9653	1.50972	1.9986	2.51916	2.64954	2.66669
6	1	13	41	2.48571	8.7	1.99471	1.5941	2.16513	2.53246	2.67433	2.75738
6	1	13	42	2.78571	9.75	2.30715	2.49035	2.59301	2.67668	2.93764	2.99041
6	1	13	43	3.03333	10.6167	2.44707	2.89172	2.77854	2.74458	3.05556	3.09145
6	1	13	44	3.33333	11.6667	2.37949	2.69788	2.9008	2.71166	2.99861	3.15803
6	1	13	45	3.81429	13.35	2.33736	2.57701	2.86623	2.69106	2.9631	3.1392
6	1	13	46	4.04762	14.1667	2.48523	3.00119	3.32751	2.76256	3.08772	3.39043
6	2	17	59	1.40476	4.91667	1.73236	0.841519	1.21998	2.41718	2.45323	2.24264
6	2	18	0	1.85714	6.5	1.93827	1.43218	1.53322	2.50722	2.62676	2.41323
6	2	18	1	2.24286	7.85	2.14338	2.02056	1.92581	2.59995	2.79962	2.62704
6	2	18	2	2.6381	9.23333	2.24514	2.31247	2.04518	2.64753	2.88538	2.69205
6	2	18	3	2.9	10.15	2.47887	2.98295	2.34791	2.75986	3.08236	2.85692
6	2	18	4	3.2619	11.4167	2.55042	3.18819	2.59941	2.79518	3.14266	2.99389
6	2	18	5	3.57143	12.5	2.89545	4.17795	2.9233	2.97276	3.43344	3.17029
6	2	18	6	3.88095	13.5833	2.90658	4.20988	3.1484	2.97908	3.44282	3.29288
6	2	18	7	4.3381	15.1833	3.39153	3.39153	3.79847	3.24681	3.85152	3.64691
6	2	18	8	4.57143	16	3.41538	3.41538	4.30701	3.25908	3.87162	3.92387
6	3	16	43	1.45238	5.08333	1.75224	0.898533	1.90388	2.4255	2.46998	2.6151
6	3	16	44	1.99048	6.96667	1.88103	1.26798	2.06485	2.48164	2.57852	2.70277
6	3	16	45	2.28571	8	1.94701	1.45727	2.16502	2.51159	2.63413	2.75732
6	3	16	46	2.8	9.8	2.25309	2.33527	2.61174	2.65128	2.89208	3.0006
6	3	16	47	3.01905	10.5667	2.4423	2.87804	2.8671	2.74168	3.05154	3.13968
6	3	16	48	3.39048	11.8667	2.76745	3.81078	3.42643	2.9047	3.32557	3.4443
6	3	16	49	3.75238	13.1333	3.05445	3.05445	3.74249	3.05692	3.56744	3.61643
6	3	16	50	4.11429	14.4	3.16495	3.16495	3.99811	3.11711	3.66057	3.75564
6	3	16	51	4.4619	15.6167	3.76915	3.76915	4.86948	3.47244	4.16977	4.2302
6	3	16	52	4.68571	16.4	3.62287	3.62287	4.94242	3.38255	4.04649	4.26992
7	1	10	46	1.52381	5.33333	2.172	2.86342	1.84311	2.61358	2.82374	2.582
7	1	10	47	2.22381	7.78333	2.6808	4.85104	2.41673	2.86487	3.25254	2.8944
7	1	10	48	2.62857	9.2	2.21254	3.02181	2.50524	2.63304	2.85791	2.94261
7	1	10	49	2.90952	10.1833	2.44548	3.93177	2.70694	2.74354	3.05422	3.05245
7	1	10	50	2.96667	10.3833	2.44945	3.94729	3.07515	2.74565	3.05757	3.25298
7	1	10	51	3.3	11.55	2.47489	4.04667	3.54502	2.75752	3.07901	3.50888
7	1	10	52	3.54762	12.4167	2.46933	4.02494	4.01112	2.75529	3.07432	3.76273
7	1	10	53	3.95714	13.85	2.60527	4.556	4.5153	2.82233	3.18889	4.03731
7	1	10	54	4.14286	14.5	2.74996	5.12123	4.79527	2.89622	3.31083	4.18978
7	1	10	55	4.61429	16.15	2.83741	5.46286	4.44919	2.95514	3.38453	4.00131
7	2	13	50	1.89524	6.63333	2.521	4.2268	2.31281	2.78029	3.11787	2.8378
7	2	13	51	2.24286	7.85	2.84854	5.50634	2.79274	2.94729	3.39391	3.09918
7	2	13	52	2.5	8.75	3.05524	3.05524	3.0064	3.05679	3.56811	3.21554
7	2	13	53	2.92381	10.2333	3.08784	3.08784	3.15014	3.07449	3.59558	3.29383
7	2	13	54	3.08571	10.8	3.21265	3.21265	3.31047	3.14342	3.70077	3.38114
7	2	13	55	3.41905	11.9667	3.50839	3.50839	3.8183	3.31336	3.95001	3.65772
7	2	13	56	3.70476	12.9667	3.65149	3.65149	4.03891	3.39829	4.07061	3.77786
7	2	13	57	4.03333	14.1167	3.83832	3.83832	4.5262	3.513	4.22806	4.04325
7	4	12	50	1.57143	5.5	2.43276	3.88207	2.89992	2.73724	3.0435	3.15756
7	4	12	51	2.21905	7.76667	2.73486	5.06223	2.91177	2.88815	3.2981	3.164
7	4	12	52	2.46667	8.63333	3.00993	3.00993	2.83654	3.03321	3.52992	3.12303
7	4	12	53	2.80476	9.81667	3.38199	3.38199	3.35506	3.23992	3.84348	3.40543
7	4	12	54	3.04286	10.65	3.64752	3.64752	3.63071	3.39616	4.06726	3.55555
7	4	12	55	3.20952	11.2333	3.81844	3.81844	3.91181	3.50053	4.21131	3.70864
7	4	12	56	3.55238	12.4333	4.01878	4.01878	4.40105	3.62731	4.38015	3.97508
7	4	12	57	3.93333	13.7667	4.28193	4.28193	4.99116	3.80411	4.60192	4.29647
7	4	12	58	4.32381	15.1333	4.07046	4.07046	4.63488	3.71884	4.4237	4.10243
7	5	11	41	1.87143	6.55	2.40891	3.78891	2.29972	2.72649	3.0234	2.83068
7	5	11	42	2.49524	8.73333	2.65933	4.76719	2.38217	2.8497	3.23445	2.87558
7	5	11	43	2.75238	9.63333	2.94871	5.89765	2.6643	3.00144	3.47833	3.02923
7	5	11	44	2.96667	10.3833	3.20152	3.20152	3.02168	3.13758	3.69139	3.22387
7	5	11	45	3.28095	11.4833	3.54735	3.54735	3.55155	3.33731	3.98284	3.51244
7	5	11	46	3.38571	11.85	3.82957	3.82957	3.99939	3.50791	4.22069	3.75634
7	5	11	47	3.77143	13.2	4.29624	4.29624	4.74351	3.81176	4.61398	4.16159
7	5	11	48	4.08571	14.3	4.19766	4.19766	4.72155	3.74757	4.5309	4.14963
7	5	11	49	4.4381	15.5333	3.90828	3.90828	4.69995	3.55808	4.28702	4.13787
8	1	12	54	1.44286	5.05	1.46047	0.0407403	1.15844	1.22093	2.22409	2.20912
8	1	12	55	2.20476	7.71667	1.55508	0.220299	1.36305	2.34217	2.30382	2.32056
8	1	12	56	2.57143	9	1.68784	0.472286	1.47527	2.39819	2.41571	2.38167
8	1	12	57	2.82381	9.88333	1.90408	0.882706	1.80139	2.49194	2.59795	2.55928
8	1	12	58	3.0381	10.6333	2.09488	1.24484	1.87102	2.57829	2.75875	2.5972
8	2	11	28	1.61429	5.65	1.48432	0.0860073	1.3847	1.44482	2.24419	2.33234
8	2	11	29	2.30476	8.06667	1.57177	0.251986	1.49097	1.91517	2.31789	2.39022
8	2	11	30	2.53333	8.86667	1.70772	0.510008	1.5902	2.40658	2.43246	2.44426
8	2	11	31	2.67143	9.35	1.80789	0.70013	1.64244	2.44982	2.51688	2.47271
8	2	11	32	2.87619	10.0667	1.96291	0.994365	1.93084	2.51859	2.64753	2.62978
8	2	11	33	3.07143	10.75	2.20221	1.44854	2.01358	2.62813	2.8492	2.67484
8	2	11	34	3.37619	11.8167	2.38426	1.79408	2.23885	2.71373	3.00263	2.79753
8	2	11	35	3.49524	12.2333	2.56393	2.13509	2.56997	2.802	3.15405	2.97786
8	2	11	36	3.77619	13.2167	2.49954	2.01287	2.87608	2.77057	3.09978	3.14457
8	3	13	23	1.85238	6.48333	1.46047	0.0407403	1.58827	1.22027	2.22409	2.44321
8	3	13	24	2.28095	7.98333	1.54951	0.209737	1.63872	2.12403	2.29913	2.47069
8	3	13	25	2.52381	8.83333	1.7586	0.606578	1.67182	2.4283	2.47534	2.48871
8	3	13	26	2.62857	9.2	1.8055	0.695603	1.85792	2.4486	2.51487	2.59007
8	3	13	27	2.86667	10.0333	2.05275	1.16487	1.888	2.55852	2.72324	2.60645
8	3	13	28	2.99524	10.4833	2.17359	1.39422	2.03722	2.61435	2.82508	2.68772
8	3	13	29	3.2	11.2	2.51544	2.04305	2.20546	2.77791	3.11318	2.77934
8	3	13	30	3.42857	12	2.73883	2.46705	2.53107	2.89121	3.30145	2.95667
8	3	13	31	3.73333	13.0667	2.78256	2.55004	2.47087	2.92515	3.3383	2.92389
8	4	14	15	1.8381	6.43333	1.69897	0.49341	1.81244	2.4031	2.42509	2.5653
8	4	14	16	2.2	7.7	1.92078	0.914393	1.87654	2.49933	2.61202	2.60021
8	4	14	17	2.44762	8.56667	2.21413	1.47118	2.00693	2.63377	2.85925	2.67122
8	4	14	18	2.60952	9.13333	2.27058	1.57831	2.28881	2.65965	2.90682	2.82473
8	4	14	19	2.95714	10.35	2.48841	1.99175	2.34034	2.76526	3.0904	2.8528
8	4	14	20	3.01429	10.55	2.62674	2.2543	2.6128	2.83331	3.20698	3.00118
8	4	14	21	3.26667	11.4333	2.75791	2.50327	2.77979	2.90026	3.31753	3.09213
8	4	14	22	3.5381	12.3833	2.95984	2.88653	3.05014	3.00592	3.48771	3.23936
8	5	14	56	1.29524	4.53333	1.46842	0.0558293	0.879296	1.22356	2.23079	2.0571
8	5	14	57	1.97143	6.9	1.57257	0.253495	1.04809	2.34937	2.31856	2.14902
8	5	14	58	2.2619	7.91667	1.77211	0.632229	1.31643	2.43492	2.48673	2.29516
9	1	11	26	1.24762	4.36667	1.62742	0.456291	0.934498	2.3727	2.36479	2.08716
9	1	11	27	2.03333	7.11667	1.94224	1.2187	1.32347	2.50919	2.63011	2.299
9	1	11	28	2.40952	8.43333	2.20936	1.8656	1.63402	2.63075	2.85523	2.46813
9	1	11	29	2.6381	9.23333	2.4741	2.50671	2.02085	2.75716	3.07834	2.6788
9	1	11	30	2.78571	9.75	2.65138	2.93605	2.2575	2.84533	3.22775	2.80769
9	1	11	31	3.00476	10.5167	2.84139	3.39619	2.49546	2.94399	3.38788	2.93728
9	1	11	32	3.4	11.9	3.19914	3.19914	2.98905	3.13678	3.68938	3.20609
9	1	11	33	3.6619	12.8167	4.00924	4.00924	3.9751	3.62601	4.37211	3.74311
9	1	11	34	4.1	14.35	4.52838	4.52838	4.68215	3.97813	4.80962	4.12817
9	1	11	35	4.6	16.1	5.06182	5.06182	5.56099	4.36863	5.25919	4.6068
9	1	11	36	5.04286	17.65	4.1269	4.1269	4.74888	3.77165	4.47127	4.16452
9	2	13	27	2.36667	8.28333	1.61709	0.431263	1.82555	2.15085	2.35608	2.57244
9	2	13	28	2.75238	9.63333	1.85559	1.00885	1.81547	2.47106	2.55708	2.56695
9	2	13	29	2.99524	10.4833	2.16087	1.74815	2.02306	2.60837	2.81436	2.68
9	2	13	30	3.16667	11.0833	2.51862	2.61453	2.4211	2.77974	3.11586	2.89678
9	2	13	31	3.45714	12.1	2.85093	3.4193	2.87865	2.9481	3.39592	3.14597
9	2	13	32	3.82381	13.3833	3.13713	3.13713	3.33283	3.10199	3.63712	3.39332
9	2	13	33	4.2381	14.8333	3.37801	3.37801	3.73873	3.2379	3.84013	3.61438
9	2	13	34	4.50476	15.7667	3.58471	3.58471	4.16925	3.35834	4.01433	3.84885
9	2	13	35	5.20476	18.2167	3.88681	3.88681	4.72858	3.54381	4.26893	4.15346
9	2	13	36	5.53333	19.3667	3.75087	3.75087	4.9888	3.46	4.15436	4.29518
9	2	13	37	5.89524	20.6333	3.69045	3.69045	4.6785	3.47053	4.10344	4.12619
9	3	10	49	1.89524	6.63333	1.66558	0.548705	2.19522	2.38871	2.39695	2.77377
9	3	10	50	2.29048	8.01667	1.80391	0.883704	2.18766	2.44816	2.51353	2.76965
9	3	10	51	2.57143	9	2.15053	1.72313	2.63932	2.60405	2.80565	3.01563
9	3	10	52	2.70476	9.46667	2.24832	1.95994	2.612	2.6495	2.88806	3.00075
9	3	10	53	2.94286	10.3	2.60845	2.83209	3.15886	2.82406	3.19157	3.29858
9	3	10	54	3.07619	10.7667	2.78494	3.2595	3.08547	2.91619	3.34031	3.2586
9	3	10	55	3.30952	11.5833	3.19039	3.19039	3.39288	3.13159	3.68201	3.42602
9	3	10	56	3.67143	12.85	3.7771	3.7771	4.2397	3.47482	4.17647	3.88721
9	3	10	57	4.0381	14.1333	4.04979	4.04979	4.37391	3.64911	4.40628	3.96031
9	3	10	58	4.5	15.75	4.80424	4.80424	5.23357	4.16966	5.04211	4.42849
9	3	11	0	5.31429	18.6	4.94814	4.94814	5.34004	4.2811	5.16338	4.48647
10	3	13	49	2.09524	7.33333	1.62424	0.460606	1.32947	2.15393	2.36211	2.30227
10	3	13	50	2.63333	9.21667	2.11158	1.67242	1.92261	2.58668	2.77282	2.6253
10	3	13	51	2.65714	9.3	2.01379	1.42926	1.78705	2.54238	2.69041	2.55147
10	3	13	52	2.90952	10.1833	2.37472	2.32675	2.28904	2.70953	2.99459	2.82486
10	3	13	53	3.04286	10.65	2.33497	2.22791	2.12984	2.6902	2.96109	2.73816
10	3	13	54	3.34762	11.7167	2.6323	2.96725	2.86526	2.83585	3.21167	3.13868
10	3	13	55	3.52857	12.35	2.65536	3.02458	2.67301	2.84778	3.2311	3.03397
10	3	13	56	3.77143	13.2	2.86365	3.54252	3.42784	2.95501	3.40664	3.44506
10	4	15	32	1.75714	6.15	2.94871	3.75404	4.013	2.99991	3.47833	3.76375
10	4	15	33	2.27619	7.96667	2.69908	3.13331	3.92154	2.86987	3.26795	3.71394
10	4	15	34	2.45238	8.58333	2.92566	3.69671	3.82359	2.98794	3.4589	3.6606
10	4	15	35	2.73333	9.56667	3.01629	3.01629	4.33869	3.03637	3.53528	3.94112
10	4	15	36	2.93333	10.2667	2.9511	3.75997	4.06131	3.00134	3.48034	3.79006
10	4	15	37	3.25714	11.4	3.22935	3.22935	4.6206	3.15288	3.71484	4.09465
10	4	15	38	3.55238	12.4333	3.21106	3.21106	4.53373	3.14277	3.69943	4.04735
10	4	15	39	3.7619	13.1667	3.46944	3.46944	5.27995	3.2901	3.91718	4.45374
10	4	15	40	4.01905	14.0667	3.32236	3.32236	5.16371	3.20654	3.79323	4.39044
10	5	12	7	2.17143	7.6	2.13463	1.72974	1.99548	2.59601	2.79225	2.66498
10	5	12	8	2.65714	9.3	2.27376	2.07569	2.22042	2.66241	2.9095	2.78749
10	5	12	9	2.75714	9.65	2.55439	2.77352	2.79455	2.79807	3.14601	3.10017
10	5	12	10	2.92381	10.2333	2.76507	3.29739	2.98476	2.90862	3.32356	3.20376
10	5	12	11	2.94762	10.3167	2.88273	3.58996	3.17946	2.96503	3.42272	3.30979
10	5	12	12	3.38571	11.85	2.95428	3.76788	3.26699	3.00446	3.48302	3.35746
10	5	12	13	3.54762	12.4167	3.09738	3.09738	3.62286	3.08037	3.60362	3.55127
10	5	12	14	3.75238	13.1333	3.09738	3.09738	3.59924	3.0846	3.60362	3.53841
10	6	11	4	2.15714	7.55	1.88341	1.10506	2.2281	2.483	2.58053	2.79167
10	6	11	5	2.46667	8.63333	1.91283	1.1782	2.00498	2.49741	2.60532	2.67016
10	6	11	6	2.67619	9.36667	2.43594	2.47897	2.67239	2.73909	3.04618	3.03364
10	6	11	7	2.79048	9.76667	2.23003	1.96697	2.35338	2.64238	2.87265	2.8599
10	6	11	8	3.06667	10.7333	2.84695	3.501	2.9507	2.94831	3.39257	3.18521
10	6	11	9	3.21429	11.25	2.67921	3.08389	2.66524	2.85991	3.2512	3.02974
10	6	11	10	3.45238	12.0833	3.16575	3.16575	3.21381	3.11781	3.66124	3.3285
10	6	11	11	3.70476	12.9667	3.07273	3.07273	3.11629	3.06782	3.58285	3.27539
10	6	11	12	4.05238	14.1833	3.50998	3.50998	3.65274	3.31482	3.95135	3.56755
11	1	18	24	1.32381	4.63333	1.95337	1.39889	2.2077	2.51388	2.63949	2.78056
11	1	18	25	2.04286	7.15	2.14258	1.91348	2.33553	2.59964	2.79895	2.85018
11	1	18	26	2.44286	8.55	2.10204	1.80321	2.64369	2.58229	2.76478	3.01801
11	1	18	27	2.7619	9.66667	2.44786	2.74373	2.74163	2.74445	3.05623	3.07135
11	1	18	28	3.02381	10.5833	2.55996	3.04859	2.78985	2.8006	3.1507	3.09761
11	1	18	29	3.2	11.2	2.87955	3.91776	3.68269	2.96316	3.42004	3.58386
11	1	18	30	3.48571	12.2	2.75871	3.58912	3.68851	2.90282	3.3182	3.58703
11	1	18	31	3.86667	13.5333	3.16495	3.16495	4.2292	3.11731	3.66057	3.88149
11	1	18	32	4.1381	14.4833	2.98051	4.19235	4.16271	3.01817	3.50513	3.84528
11	1	18	33	4.44286	15.55	3.29454	3.29454	4.69373	3.18999	3.76978	4.13449
11	2	17	15	2.00952	7.03333	1.73554	0.806471	3.84492	2.4185	2.45591	3.67221
11	2	17	16	2.30476	8.06667	1.99948	1.52429	3.89471	2.53487	2.67835	3.69933
11	2	17	17	2.69048	9.41667	2.06149	1.69294	4.87907	2.56281	2.73061	4.23542
11	2	17	18	3.12381	10.9333	2.38267	2.56644	4.64125	2.7133	3.00129	4.1059
11	2	17	19	3.51429	12.3	2.49079	2.86048	5.0692	2.76551	3.09241	4.33897
11	2	17	20	3.92381	13.7333	2.78733	3.66696	5.23905	2.91488	3.34232	4.43147
11	2	17	21	4.35714	15.25	2.85888	3.86155	5.76221	2.95374	3.40262	4.71639
11	2	17	22	4.6	16.1	2.9185	4.02371	6.43746	2.9836	3.45287	5.08414
11	2	17	23	4.79048	16.7667	3.10851	3.10851	6.81419	3.08679	3.613	5.28931
11	2	17	24	5.05238	17.6833	3.25479	3.25479	7.81913	3.16812	3.73628	5.83661
11	3	13	7	1.93333	6.76667	1.45809	0.0518909	2.14811	1.21864	2.22208	2.74811
11	3	13	8	2.08571	7.3	1.61391	0.475666	2.29834	2.14907	2.3534	2.82993
11	3	13	9	2.34762	8.21667	1.89375	1.23673	2.49598	2.48744	2.58924	2.93756
11	3	13	10	2.43333	8.51667	2.09647	1.78807	2.83821	2.57869	2.76009	3.12395
11	3	13	11	2.55714	8.95	2.36836	2.52752	2.79022	2.70643	2.98923	3.09781
11	3	13	12	2.80952	9.83333	2.61163	3.18913	3.0635	2.82585	3.19425	3.24664
11	3	13	13	3.11905	10.9167	2.69988	3.42912	3.28365	2.87016	3.26862	3.36654
11	3	13	14	3.25714	11.4	3.03855	3.03855	3.6994	3.04915	3.55404	3.59296
11	3	13	15	3.71905	13.0167	3.48216	3.48216	4.10654	3.29768	3.9279	3.81469
11	3	13	16	3.86667	13.5333	3.82162	3.82162	4.4819	3.50832	4.21399	4.01912
11	4	13	53	1.38571	4.85	2.99403	2.99403	2.91964	3.02672	3.51652	3.16829
11	4	13	54	1.97143	6.9	2.91691	4.01938	2.87184	2.98362	3.45153	3.14226
11	4	13	55	2.30952	8.08333	2.44707	2.74157	2.38856	2.74422	3.05556	2.87906
11	4	13	56	2.48095	8.68333	2.30953	2.36752	2.46581	2.67806	2.93965	2.92113
11	4	13	57	2.62381	9.18333	2.16007	1.96104	2.59745	2.60812	2.81369	2.99282
11	4	13	58	2.75238	9.63333	2.11873	1.84861	3.03356	2.58906	2.77885	3.23034
11	4	14	0	2.7619	9.66667	2.35644	2.49509	3.51564	2.70156	2.97918	3.49288
11	4	14	1	3.16667	11.0833	2.40891	2.63779	3.85337	2.72635	3.0234	3.67681
11	4	14	2	3.19048	11.1667	2.67364	3.35777	3.97806	2.85814	3.24651	3.74472
11	4	14	3	3.61905	12.6667	3.09738	3.09738	4.45384	3.08061	3.60362	4.00383
11	4	14	4	3.6619	12.8167	3.11725	3.11725	4.75885	3.09276	3.62037	4.16995
12	1	12	18	1.70476	5.96667	1.90329	1.43334	1.49918	2.49186	1.91658	1.74939
12	1	12	19	2.17619	7.61667	2.48364	3.22502	2.05726	2.7636	2.40568	2.05333
12	1	12	20	2.49048	8.71667	2.32305	2.72924	2.44672	2.68455	2.27034	2.26544
12	1	12	21	2.84762	9.96667	2.6808	3.83369	2.80314	2.86028	2.57184	2.45954
12	1	12	22	3.22857	11.3	3.0139	3.0139	3.1077	3.03529	2.85257	2.62541
12	1	12	23	3.49048	12.2167	3.36847	3.36847	3.64377	3.23186	3.15139	2.91736
12	1	12	24	3.89048	13.6167	3.62526	3.62526	3.91281	3.38314	3.3678	3.06388
12	1	12	25	4.19048	14.6667	3.81526	3.81526	4.18902	3.49956	3.52793	3.21431
12	1	12	26	4.4619	15.6167	4.29862	4.29862	4.81588	3.81322	3.93529	3.55571
12	1	12	27	4.50952	15.7833	4.46398	4.46398	5.22474	3.92639	4.07465	3.77838
12	1	12	28	4.89048	17.1167	4.60072	4.60072	5.59645	4.02542	4.18989	3.98082
12	1	12	29	5.11905	17.9167	5.1135	5.1135	6.49213	4.4053	4.62204	4.46862
12	2	11	2	1.55238	5.43333	1.58847	0.461418	1.54746	2.35608	1.65126	1.77569
12	2	11	3	1.94286	6.8	1.82776	1.20018	1.90176	2.45829	1.85293	1.96864
12	2	11	4	2.20952	7.73333	2.05911	1.91439	2.09926	2.56288	2.0479	2.0762
12	2	11	5	2.56667	8.98333	2.68716	3.85333	2.6656	2.86374	2.5772	2.38464
12	2	11	6	2.89048	10.1167	3.25717	3.25717	3.25979	3.16942	3.05759	2.70824
12	2	11	7	3.40952	11.9333	3.76518	3.76518	3.88803	3.46833	3.48572	3.05039
12	2	11	8	3.7619	13.1667	4.27159	4.27159	4.30094	3.79531	3.91251	3.27526
12	2	11	9	3.94286	13.8	4.76052	4.76052	4.91773	4.13869	4.32456	3.61117
12	2	11	10	4.02857	14.1	5.14848	5.14848	5.25419	4.43311	4.65152	3.79441
12	2	11	11	4.00952	14.0333	5.51736	5.51736	5.78916	4.73372	4.9624	4.08577
12	2	11	12	4.1619	14.5667	5.92519	5.92519	6.4186	5.09395	5.30611	4.42857
12	2	11	13	4.79524	16.7833	6.14302	6.14302	6.63509	5.30079	5.48969	4.54647
12	2	11	14	5.16667	18.0833	7.09146	7.09146	7.79644	6.26798	6.289	5.17895
12	2	11	15	5.87143	20.55	6.7194	6.7194	7.62295	5.87984	5.97544	5.08447
12	3	14	9	1.53333	5.36667	2.8398	4.32456	2.38888	2.94262	2.70584	2.23393
12	3	14	10	1.94762	6.81667	2.97097	4.72953	2.61734	3.01199	2.81639	2.35836
12	3	14	11	2.14762	7.51667	3.3804	3.3804	3.19944	3.23924	3.16144	2.67537
12	3	14	12	2.42381	8.48333	3.3963	3.3963	3.38838	3.25044	3.17484	2.77828
12	3	14	13	2.69524	9.43333	3.71509	3.71509	4.01972	3.43675	3.44351	3.12211
12	3	14	14	3.1381	10.9833	3.74371	3.74371	4.27751	3.45564	3.46763	3.26251
12	3	14	15	3.0619	10.7167	4.09828	4.09828	4.85484	3.67888	3.76645	3.57692
12	3	14	16	3.04286	10.65	4.09908	4.09908	4.97676	3.67988	3.76712	3.64332
12	3	14	17	3.39048	11.8667	4.58323	4.58323	5.81547	4.00946	4.17515	4.10009
12	3	14	18	3.81905	13.3667	4.61901	4.61901	6.11847	4.03528	4.2053	4.26511
12	3	14	19	4.12857	14.45	4.75893	4.75893	6.59395	4.13719	4.32322	4.52407
12	3	14	20	4.22857	14.8	5.04751	5.04751	7.35694	4.35681	4.56643	4.9396
12	3	14	21	4.82857	16.9	4.55859	4.55859	7.08397	4.00744	4.15438	4.79094
13	1	13	12	1.83333	6.41667	1.79437	0.700945	1.41081	2.44378	2.50549	2.34657
13	1	13	13	2.09048	7.31667	2.0281	1.16197	1.77017	2.54745	2.70247	2.54228
13	1	13	14	2.32857	8.15	2.19028	1.48186	2.05943	2.62182	2.83915	2.69981
13	1	13	15	2.54762	8.91667	2.362	1.82058	2.38373	2.70287	2.98387	2.87643
13	1	13	16	2.59524	9.08333	2.52259	2.13733	2.5684	2.78141	3.11921	2.977
13	1	13	17	2.94762	10.3167	2.77461	2.63442	2.74124	2.90863	3.3316	3.07113
13	1	13	18	3.48571	12.2	3.11964	3.11964	3.15638	3.09228	3.62238	3.29722
13	1	13	19	3.78095	13.2333	3.16654	3.16654	3.23962	3.11913	3.66191	3.34256
13	1	13	20	4.1	14.35	3.22776	3.22776	3.58054	3.16217	3.7135	3.52823
13	1	13	21	4.58571	16.05	3.93133	3.93133	4.18229	3.57243	4.30645	3.85595
13	1	13	22	4.89524	17.1333	3.88443	3.88443	4.85088	3.54831	4.26692	4.22007
15	1	14	46	1.81429	6.35	1.49625	0.131332	1.6249	1.66511	2.25424	2.46316
15	1	14	47	2.38095	8.33333	1.62822	0.434124	1.786	2.37277	2.36546	2.5509
15	1	14	48	2.54286	8.9	1.94145	1.1528	2.03896	2.50875	2.62944	2.68867
15	1	14	49	2.85238	9.98333	2.20221	1.75109	2.79337	2.62757	2.8492	3.09953
15	1	14	50	3.15714	11.05	2.58301	2.62481	2.84464	2.81116	3.17013	3.12745
15	1	14	51	3.6	12.6	2.90181	3.35625	3.57535	2.975	3.4388	3.5254
15	1	14	52	3.71429	13	3.19039	3.19039	3.6797	3.13138	3.68201	3.58223
15	1	14	53	4.26667	14.9333	3.57756	3.57756	4.4088	3.35439	4.0083	3.97931
15	1	14	54	4.65714	16.3	3.85104	3.85104	4.50916	3.52198	4.23878	4.03396
15	1	14	55	5.13333	17.9667	4.3177	4.3177	5.27924	3.82701	4.63207	4.45336
15	1	14	56	5.48571	19.2	4.16904	4.16904	5.22955	3.72733	4.50678	4.4263
15	1	14	57	5.72857	20.05	4.84081	4.84081	6.1498	4.1981	5.07293	4.92747
15	1	14	58	6.08095	21.2833	4.91554	4.91554	6.52289	4.2576	5.13591	5.13067
15	2	14	10	1.8	6.3	1.55508	0.266311	1.9764	2.3421	2.30382	2.65459
15	2	14	11	2.24286	7.85	1.86195	0.970395	2.1425	2.47344	2.56244	2.74505
15	2	14	12	2.45238	8.58333	2.18233	1.70549	2.78108	2.61826	2.83245	3.09283
15	2	14	13	2.67143	9.35	2.55598	2.56279	2.96765	2.79766	3.14735	3.19444
15	2	14	14	2.84762	9.96667	2.66967	2.82363	3.31693	2.8548	3.24316	3.38466
15	2	14	15	3.15714	11.05	3.03378	3.03378	3.45991	3.04675	3.55002	3.46253
15	2	14	16	3.72857	13.05	3.54894	3.54894	4.35946	3.33799	3.98418	3.95243
15	2	14	17	3.99524	13.9833	3.84945	3.84945	4.65558	3.52249	4.23744	4.11371
15	2	14	18	4.48571	15.7	4.32327	4.32327	4.91964	3.82934	4.63676	4.25751
15	2	14	19	5	17.5	4.66114	4.66114	5.991	4.06767	4.92151	4.84099
15	2	14	20	5.52381	19.3333	5.07295	5.07295	6.24731	4.37404	5.26857	4.98058
16	1	13	29	1.78095	6.23333	1.89454	1.10209	2.11585	2.48765	2.58991	2.73054
16	1	13	30	2.26667	7.93333	1.74747	0.746268	1.60034	2.42373	2.46596	2.44979
16	1	13	31	2.38095	8.33333	2.16087	1.74642	2.14035	2.60845	2.81436	2.74388
16	1	13	32	2.61429	9.15	2.35723	2.22149	2.39633	2.70077	2.97985	2.88329
16	1	13	33	2.79524	9.78333	2.60686	2.82543	2.53665	2.82326	3.19023	2.95971
16	1	13	34	3.15714	11.05	2.9352	3.61978	2.87764	2.99348	3.46694	3.14542
16	1	13	35	3.38571	11.85	3.19993	3.19993	3.11612	3.1375	3.69005	3.2753
16	2	15	4	1.97143	6.9	2.01061	1.3829	2.62473	2.53943	2.68773	3.00768
16	2	15	5	2.41905	8.46667	1.94463	1.22326	2.65002	2.50998	2.63212	3.02145
16	2	15	6	2.50476	8.76667	2.1394	1.69449	2.86082	2.5984	2.79627	3.13626
16	2	15	7	2.77143	9.7	2.25229	1.96761	3.11426	2.65082	2.89141	3.27428
16	2	15	8	3.10952	10.8833	2.45025	2.44653	2.97258	2.74576	3.05824	3.19713
17	1	11	13	1.37143	4.8	1.50579	0.127229	0.908101	2.10333	2.26228	2.07278
17	1	11	14	2.23333	7.81667	1.63855	0.380172	1.01271	2.37712	2.37417	2.12976
17	1	11	15	2.9381	10.2833	1.67035	0.440757	1.15591	2.39063	2.40097	2.20775
17	1	11	16	3.09524	10.8333	2.10522	1.26926	1.70005	2.58307	2.76746	2.50409
17	1	11	17	3.29524	11.5333	2.38585	1.80392	1.98804	2.71646	3.00397	2.66093
17	1	11	18	3.54762	12.4167	2.94156	2.86265	2.70361	2.99929	3.4723	3.05064
17	1	11	19	3.78095	13.2333	3.05047	3.05047	2.89129	3.05959	3.56409	3.15285
17	1	11	20	3.95238	13.8333	3.33826	3.33826	3.30714	3.21921	3.80663	3.37933
17	1	11	21	4.14762	14.5167	3.3955	3.3955	3.44401	3.2511	3.85487	3.45387
17	1	11	22	4.37143	15.3	3.42015	3.42015	3.6716	3.27	3.87564	3.57782
17	1	11	23	4.71429	16.5	3.56643	3.56643	3.95849	3.34825	3.99892	3.73406
903	1	15	36	1.5619	5.46667	1.85956	0.904299	1.70925	2.47283	2.56043	2.5091
903	1	15	37	2.3619	8.26667	2.19823	1.63252	2.29667	2.6277	2.84585	2.82902
903	1	15	38	2.88095	10.0833	2.47569	2.22912	2.43621	2.75958	3.07968	2.90501
903	1	15	39	3.22381	11.2833	2.839	3.01034	2.90611	2.94185	3.38587	3.16092
903	1	15	40	3.48095	12.1833	3.25002	3.25002	3.44722	3.16553	3.73226	3.45562
903	1	15	41	3.72381	13.0333	3.26671	3.26671	3.53663	3.19728	3.74633	3.50431
